# Supplementary material for: Migrating birds optimization-based feature selection for text classification
Source: PeerJ Comput Sci. 2024 Aug 30;10:e2263. doi: 10.7717/peerj-cs.2263 (PMC11639163; doi:10.7717/peerj-cs.2263)
Supplement: Supplemental Information 1 [file peerj-cs-10-2263-s001.zip]

Archive with 8 entries (7 files):
- README COPYRIGHT.pdf
- src/
- src/desktop.ini
- src/main.py
- src/mbo.py
- src/population.py
- src/preprocess.py
- src/solution.py
