# Supplementary material for: Migrating birds optimization-based feature selection for text classification
Source: PeerJ Comput Sci. 2024 Aug 30;10:e2263. doi: 10.7717/peerj-cs.2263 (PMC11639163; doi:10.7717/peerj-cs.2263)
Supplement: Supplemental Information 1 [file peerj-cs-10-2263-s001.zip › src/main.py]

import preprocess
import mbo
import solution as sol


N = 7
noOfBirds = N # nob
noOfNeigh = 3 # non, k
noOfFlap = 10 # nof
overlapFactor = 1 # x
D = 30 
fid = 1
ifsatp = 1
lem = 1
satp = 1
baArgs = [noOfBirds, noOfNeigh, overlapFactor, noOfFlap]


def runMbo(pathToInputFile):   
    inData = preprocess.Data(pathToInputFile)
    birdsAlgo = mbo.MBO(inData, *baArgs);
    birdsAlgo.run()
    print  
    
pathToInputFile = "data/data.csv"
runMbo(pathToInputFile)
