# Supplementary material for: Migrating birds optimization-based feature selection for text classification
Source: PeerJ Comput Sci. 2024 Aug 30;10:e2263. doi: 10.7717/peerj-cs.2263 (PMC11639163; doi:10.7717/peerj-cs.2263)
Supplement: Supplemental Information 1 [file peerj-cs-10-2263-s001.zip › src/mbo.py]

import population as pol
import solution as sol
import numpy as np
import pandas as pd

class MBO:
    data = None
    noOfIterations = 1 
    leaderExchangeMode = 1
    flock = None;
    
    def __init__(self, data, nob, non, olf, nof, lem = 1, satp = 1):
        self.data = data
        self.noOfBirds = nob
        self.noOfNeighbours = non
        self.overlapFactor = olf
        self.noOfFlapping = nof
        sol.Solution.inData = data  
        self.initialFlockSortedAccToPerf = 1
        self.leaderImproves = True
        self.leaderExchangeMode = lem 
        self.sortAccToPerf = satp;
        self.leftSide = True 
        self.defaultSolution()
        
    def run(self):
        self.flock = pol.Population();
        self.createInitialFlock();
        maxFitness = -1
        bestBird = None
        bestBirdChange = False
        counter = 0
        loopCounter = 0 # to test, to be deleted
        lastFitnesses = [1,2,3,4,5]
        while len(set(lastFitnesses)) != 1:  # TODO
            loopCounter += 1
            bestBirdChange = False
            for _ in range(self.noOfFlapping):
                self.flyFlock()
                bird = self.flock.getMax()
                fitness = bird.getFitness()
                if(fitness > maxFitness):
                    maxFitness = fitness
                    bestBird = bird
                    bestBirdChange = True
                    counter = 0
                else:
                    counter += 1
            self.replaceLeader()
            self.sortSuccessors()
            self.leaderImproves = True
            lastFitnesses.append(maxFitness)
            lastFitnesses = lastFitnesses[1:]
                       
    def createInitialFlock(self):
        for _ in range(self.noOfBirds):
            bird = sol.Solution()
            self.flock.add(bird)
        
        if self.initialFlockSortedAccToPerf == 2:
            # TODO: why do we need this?
            pass

    def flyFlock(self):
        bests = []
        leader = self.flock.get(0)
        leader.createNeighborSet(self.noOfNeighbours)
        for bi in range(1, self.noOfBirds):
            bird = self.flock.get(bi)
            bird.createNeighborSet(self.noOfNeighbours - self.overlapFactor)
        
        leader = self.flock.get(0)
        bests.append(leader.getBestNeighbour())          
        for bi in range(2 * self.overlapFactor): 
            besto = leader.getBestNeighbour()    
            if bi % 2 == 0:
                self.flock.get(1).addNeighbour(besto)
            else:
                self.flock.get(2).addNeighbour(besto)
        
        for bi in range(1, self.noOfBirds-2):
            bird = self.flock.get(bi) # cs in java implementation
            bests.append(bird.getBestNeighbour())
            for _ in range(self.overlapFactor):
                besto = bird.getBestNeighbour();
                self.flock.get(bi+2).addNeighbour(besto);
              
        bests.append(self.flock.get(self.noOfBirds-2).getBestNeighbour())
        bests.append(self.flock.get(self.noOfBirds-1).getBestNeighbour())


        if self.flock.get(0).getFitness() > bests[0].getFitness():
            self.leaderImproves = False
            
        for i in range(self.noOfBirds):
            if self.flock.get(i).getFitness() <= bests[i].getFitness():
                self.flock.remove(i);
                self.flock.add(bests[i], i);
             
    def replaceLeader(self):

        if self.leaderExchangeMode == 1:
            self.replaceLeaderWithSuccessor()
        elif self.leaderExchangeMode == 2:
            self.replaceLeaderWithBest()
        elif self.leaderExchangeMode == 3:
            if not self.leaderImproves:
                self.replaceLeaderWithBest()
        else:
            raise SystemExit("Sth is wrong in replaceLeader()")
        
    def replaceLeaderWithSuccessor(self):
        newFlock = pol.Population()
        if self.leftSide:
            newFlock.add(self.flock.get(1))
            for i in range(1,self.noOfBirds-2):
                if i % 2 == 1:
                    newFlock.add(self.flock.get(i+2))
                else:
                    newFlock.add(self.flock.get(i))
            newFlock.add(self.flock.get(0));
            newFlock.add(self.flock.get(self.noOfBirds-1))
        else:
            newFlock.add(self.flock.get(2))
            for i in range(1,self.noOfBirds-1):
                if i % 2 == 1:
                    newFlock.add(self.flock.get(i))
                else:
                    newFlock.add(self.flock.get(i+2))
            newFlock.add(self.flock.get(0))
        self.flock = newFlock
        self.leftSide = not self.leftSide

    def sortSuccessors(self):
        if self.sortAccToPerf == 2:
            p = pol.Population()
            leader = self.flock.get(0)
            # TODO !!!
            for bi in range(1, self.noOfBirds):
                p.add(self.flock.get(bi));
      
    def defaultSolution(self):
        fullFeatVector = [1] * len(sol.Solution.inData.getdatapoints())
        solWoutFeatSel = sol.Solution(fullFeatVector, randomChange = False)
        self.defaultFitness = solWoutFeatSel.getCost()
