# Supplementary material for: Migrating birds optimization-based feature selection for text classification
Source: PeerJ Comput Sci. 2024 Aug 30;10:e2263. doi: 10.7717/peerj-cs.2263 (PMC11639163; doi:10.7717/peerj-cs.2263)
Supplement: Supplemental Information 1 [file peerj-cs-10-2263-s001.zip › src/population.py]

from solution import Solution

class Population(Solution):

    def __init__(self):
        self.totalFitness = 0.0
        self.solutions = []

    def add(self, bird, ind = None):  # bird is a solution
        self.totalFitness += bird.getFitness()
        if ind:
            self.solutions.insert(ind, bird)
        else:
            self.solutions.append(bird)
            
    def getTotalFitness(self):
        return self.totalFitness

    def remove(self, ind):
        self.totalFitness -= self.get(ind).getFitness()
        del self.solutions[ind]

    def clear(self):
        self.totalFitness = 0
        super(Population, self).clear()

    def get(self, ind):
        if ind < len(self.solutions):
            return self.solutions[ind]
        print("\nSth is wrong in Solution.get function")
        print("  ind:", ind, "\n  len(solutions):", len(self.solutions))
        raise SystemError
        
    def getMax(self):
        maxS = None
        maxF = 0
        for cs in self.solutions:
            if cs.getFitness() > maxF:
                maxF = cs.getFitness()
                maxS = cs
        return maxS

    def getMin(self):
        minS = None
        minF = 99999999999999999
        for cs in self.solutions:
            if cs.getFitness() < minF:
                minF = cs.getFitness()
                minS = cs
        return minS
