# Supplementary material for: Migrating birds optimization-based feature selection for text classification
Source: PeerJ Comput Sci. 2024 Aug 30;10:e2263. doi: 10.7717/peerj-cs.2263 (PMC11639163; doi:10.7717/peerj-cs.2263)
Supplement: Supplemental Information 1 [file peerj-cs-10-2263-s001.zip › src/preprocess.py]

import numpy as np

class Data:
    
    def __init__(self, pathToDataFile):
        self.datapoints = []
        self.data = []
        self.labels = []
        self.readFile(pathToDataFile)
    
    def readFile(self, pathToDataFile):
        inFile = open(pathToDataFile)
        self.datapoints = inFile.readline().rstrip().split(",")[:-1]
        for line in inFile:
            if not line:
                continue
            line = line.rstrip().split(",")
            self.data.append([float(x) for x in line[:-1]])
            self.labels.append(line[-1])
        inFile.close()
        self.data = np.array(self.data)
            
    def getDatapoints(self):
        return self.datapoints
    
    def getLabelledData(self):
        return self.data
    
    def getNoOfDatapoints(self):
        return len(self.getDatapoints())

        
        
        
