# Supplementary material for: Migrating birds optimization-based feature selection for text classification
Source: PeerJ Comput Sci. 2024 Aug 30;10:e2263. doi: 10.7717/peerj-cs.2263 (PMC11639163; doi:10.7717/peerj-cs.2263)
Supplement: Supplemental Information 1 [file peerj-cs-10-2263-s001.zip › src/solution.py]

import random


class Solution():
    # static variables
    inData = None  
    classifier = None        
    def __init__(self, datapoints = None, randomChange = True):
        self.noOfNeighbours = 0
        self.neighbourSet = []
        self.solutionVector = []
        self.datapointset(datapoints, randomChange)
        self.cost = self.calculateCost()
 
    def datapointset(self, datapoints, randomChange):
        self.solutionVector = self.generateRandomSolutionVector()

    def getNoOfDatapoints(self):
        return sum(self.getSolVector())
       
    def getSolVector(self):
        return self.solutionVector
       
    def getCost(self):
        return self.cost
    
    def getNoOfNeighbours(self):
        return self.noOfNeighbours

    def getFitness(self):
        return self.getCost()

    def generateNeighbour(self):
        solution = Solution(self.getSolVector())
        return solution

    def createNeighborSet(self, noNeigh):
        del self.neighbourSet[:]
        self.noOfNeighbours = 0
        for _ in range(noNeigh):
            neigh = self.generateNeighbour()
            self.neighbourSet.append(neigh)
            self.noOfNeighbours += 1
    
    def calculateCost(self):
        # TODO
        return 1
              
    def sortNeighbours(self):
        self.neighbourSet.sort(key=lambda x: x.getFitness())
        
    def generateRandomSolutionVector(self):
        # TODO:
        return []
    
    def getBestNeighbour(self):
        bestNeigh = self.neighbourSet[0]
        bestNeighInd = 0
        for ni in range(1, self.noOfNeighbours):
            neigh = self.neighbourSet[ni]
            if not bestNeigh.compare(neigh):
                bestNeigh = neigh
                bestNeighInd = ni
        del self.neighbourSet[bestNeighInd]
        self.noOfNeighbours -= 1
        return bestNeigh

    def addNeighbour(self, n):
        self.neighbourSet.append(n)
        self.noOfNeighbours += 1
    
    def compare(self, neigh):
        # compare self and neigh
        # if self is better return True,
        # if neigh is better return False
        return self.getFitness() >= neigh.getFitness() 
    
