# Supplementary material for: Migrating birds optimization-based feature selection for text classification
Source: PeerJ Comput Sci. 2024 Aug 30;10:e2263. doi: 10.7717/peerj-cs.2263 (PMC11639163; doi:10.7717/peerj-cs.2263)
Supplement: Supplemental Information 2 [file peerj-cs-10-2263-s002.zip]

Archive with 18,870 entries (9,987 files):
- raw_data_part1_mod/
- raw_data_part1_mod/20news-18828/
- raw_data_part1_mod/20news-18828/alt.atheism/
- raw_data_part1_mod/20news-18828/alt.atheism/49960.txt
- raw_data_part1_mod/20news-18828/alt.atheism/51060.txt
- raw_data_part1_mod/20news-18828/alt.atheism/51119.txt
- raw_data_part1_mod/20news-18828/alt.atheism/51120.txt
- raw_data_part1_mod/20news-18828/alt.atheism/51121.txt
- raw_data_part1_mod/20news-18828/alt.atheism/51122.txt
- raw_data_part1_mod/20news-18828/alt.atheism/51123.txt
- raw_data_part1_mod/20news-18828/alt.atheism/51124.txt
- raw_data_part1_mod/20news-18828/alt.atheism/51125.txt
- raw_data_part1_mod/20news-18828/alt.atheism/51126.txt
- raw_data_part1_mod/20news-18828/alt.atheism/51127.txt
- raw_data_part1_mod/20news-18828/alt.atheism/51128.txt
- raw_data_part1_mod/20news-18828/alt.atheism/51130.txt
- raw_data_part1_mod/20news-18828/alt.atheism/51131.txt
- raw_data_part1_mod/20news-18828/alt.atheism/51132.txt
- raw_data_part1_mod/20news-18828/alt.atheism/51133.txt
- raw_data_part1_mod/20news-18828/alt.atheism/51134.txt
- raw_data_part1_mod/20news-18828/alt.atheism/51135.txt
- raw_data_part1_mod/20news-18828/alt.atheism/51136.txt
- raw_data_part1_mod/20news-18828/alt.atheism/51139.txt
- raw_data_part1_mod/20news-18828/alt.atheism/51140.txt
- raw_data_part1_mod/20news-18828/alt.atheism/51141.txt
- raw_data_part1_mod/20news-18828/alt.atheism/51142.txt
- raw_data_part1_mod/20news-18828/alt.atheism/51143.txt
- raw_data_part1_mod/20news-18828/alt.atheism/51144.txt
- raw_data_part1_mod/20news-18828/alt.atheism/51145.txt
- raw_data_part1_mod/20news-18828/alt.atheism/51146.txt
- raw_data_part1_mod/20news-18828/alt.atheism/51147.txt
- raw_data_part1_mod/20news-18828/alt.atheism/51148.txt
- raw_data_part1_mod/20news-18828/alt.atheism/51149.txt
- raw_data_part1_mod/20news-18828/alt.atheism/51150.txt
- raw_data_part1_mod/20news-18828/alt.atheism/51151.txt
- raw_data_part1_mod/20news-18828/alt.atheism/51152.txt
- raw_data_part1_mod/20news-18828/alt.atheism/51153.txt
- raw_data_part1_mod/20news-18828/alt.atheism/51154.txt
- raw_data_part1_mod/20news-18828/alt.atheism/51155.txt
- raw_data_part1_mod/20news-18828/alt.atheism/51156.txt
- raw_data_part1_mod/20news-18828/alt.atheism/51157.txt
- raw_data_part1_mod/20news-18828/alt.atheism/51158.txt
- raw_data_part1_mod/20news-18828/alt.atheism/51159.txt
- raw_data_part1_mod/20news-18828/alt.atheism/51160.txt
- raw_data_part1_mod/20news-18828/alt.atheism/51161.txt
- raw_data_part1_mod/20news-18828/alt.atheism/51162.txt
- raw_data_part1_mod/20news-18828/alt.atheism/51163.txt
- raw_data_part1_mod/20news-18828/alt.atheism/51164.txt
- raw_data_part1_mod/20news-18828/alt.atheism/51165.txt
- raw_data_part1_mod/20news-18828/alt.atheism/51169.txt
- raw_data_part1_mod/20news-18828/alt.atheism/51170.txt
- raw_data_part1_mod/20news-18828/alt.atheism/51171.txt
- raw_data_part1_mod/20news-18828/alt.atheism/51172.txt
- raw_data_part1_mod/20news-18828/alt.atheism/51173.txt
- raw_data_part1_mod/20news-18828/alt.atheism/51174.txt
- raw_data_part1_mod/20news-18828/alt.atheism/51175.txt
- raw_data_part1_mod/20news-18828/alt.atheism/51176.txt
- raw_data_part1_mod/20news-18828/alt.atheism/51177.txt
- raw_data_part1_mod/20news-18828/alt.atheism/51178.txt
- raw_data_part1_mod/20news-18828/alt.atheism/51179.txt
- raw_data_part1_mod/20news-18828/alt.atheism/51180.txt
- raw_data_part1_mod/20news-18828/alt.atheism/51181.txt
- raw_data_part1_mod/20news-18828/alt.atheism/51182.txt
- raw_data_part1_mod/20news-18828/alt.atheism/51183.txt
- raw_data_part1_mod/20news-18828/alt.atheism/51184.txt
- raw_data_part1_mod/20news-18828/alt.atheism/51185.txt
- raw_data_part1_mod/20news-18828/alt.atheism/51186.txt
- raw_data_part1_mod/20news-18828/alt.atheism/51187.txt
- raw_data_part1_mod/20news-18828/alt.atheism/51188.txt
- raw_data_part1_mod/20news-18828/alt.atheism/51189.txt
- raw_data_part1_mod/20news-18828/alt.atheism/51190.txt
- raw_data_part1_mod/20news-18828/alt.atheism/51191.txt
- raw_data_part1_mod/20news-18828/alt.atheism/51192.txt
- raw_data_part1_mod/20news-18828/alt.atheism/51193.txt
- raw_data_part1_mod/20news-18828/alt.atheism/51194.txt
- raw_data_part1_mod/20news-18828/alt.atheism/51195.txt
- raw_data_part1_mod/20news-18828/alt.atheism/51196.txt
- raw_data_part1_mod/20news-18828/alt.atheism/51197.txt
- raw_data_part1_mod/20news-18828/alt.atheism/51198.txt
- raw_data_part1_mod/20news-18828/alt.atheism/51199.txt
- raw_data_part1_mod/20news-18828/alt.atheism/51200.txt
- raw_data_part1_mod/20news-18828/alt.atheism/51201.txt
- raw_data_part1_mod/20news-18828/alt.atheism/51202.txt
- raw_data_part1_mod/20news-18828/alt.atheism/51203.txt
- raw_data_part1_mod/20news-18828/alt.atheism/51204.txt
- raw_data_part1_mod/20news-18828/alt.atheism/51205.txt
- raw_data_part1_mod/20news-18828/alt.atheism/51206.txt
- raw_data_part1_mod/20news-18828/alt.atheism/51208.txt
- raw_data_part1_mod/20news-18828/alt.atheism/51209.txt
- raw_data_part1_mod/20news-18828/alt.atheism/51210.txt
- raw_data_part1_mod/20news-18828/alt.atheism/51211.txt
- raw_data_part1_mod/20news-18828/alt.atheism/51212.txt
- raw_data_part1_mod/20news-18828/alt.atheism/51213.txt
- raw_data_part1_mod/20news-18828/alt.atheism/51214.txt
- raw_data_part1_mod/20news-18828/alt.atheism/51215.txt
- raw_data_part1_mod/20news-18828/alt.atheism/51216.txt
- raw_data_part1_mod/20news-18828/alt.atheism/51217.txt
- raw_data_part1_mod/20news-18828/alt.atheism/51218.txt
- raw_data_part1_mod/20news-18828/alt.atheism/51219.txt
- raw_data_part1_mod/20news-18828/alt.atheism/51220.txt
- raw_data_part1_mod/20news-18828/alt.atheism/51221.txt
- raw_data_part1_mod/20news-18828/alt.atheism/51222.txt
- raw_data_part1_mod/20news-18828/alt.atheism/51223.txt
- raw_data_part1_mod/20news-18828/alt.atheism/51224.txt
- raw_data_part1_mod/20news-18828/alt.atheism/51225.txt
- raw_data_part1_mod/20news-18828/alt.atheism/51226.txt
- raw_data_part1_mod/20news-18828/alt.atheism/51227.txt
- raw_data_part1_mod/20news-18828/alt.atheism/51228.txt
- raw_data_part1_mod/20news-18828/alt.atheism/51229.txt
- raw_data_part1_mod/20news-18828/alt.atheism/51230.txt
- raw_data_part1_mod/20news-18828/alt.atheism/51231.txt
- raw_data_part1_mod/20news-18828/alt.atheism/51232.txt
- raw_data_part1_mod/20news-18828/alt.atheism/51233.txt
- raw_data_part1_mod/20news-18828/alt.atheism/51234.txt
- raw_data_part1_mod/20news-18828/alt.atheism/51235.txt
- raw_data_part1_mod/20news-18828/alt.atheism/51236.txt
- raw_data_part1_mod/20news-18828/alt.atheism/51237.txt
- raw_data_part1_mod/20news-18828/alt.atheism/51238.txt
- raw_data_part1_mod/20news-18828/alt.atheism/51239.txt
- raw_data_part1_mod/20news-18828/alt.atheism/51240.txt
- raw_data_part1_mod/20news-18828/alt.atheism/51241.txt
- raw_data_part1_mod/20news-18828/alt.atheism/51242.txt
- raw_data_part1_mod/20news-18828/alt.atheism/51243.txt
- raw_data_part1_mod/20news-18828/alt.atheism/51244.txt
- raw_data_part1_mod/20news-18828/alt.atheism/51245.txt
- raw_data_part1_mod/20news-18828/alt.atheism/51246.txt
- raw_data_part1_mod/20news-18828/alt.atheism/51247.txt
- raw_data_part1_mod/20news-18828/alt.atheism/51249.txt
- raw_data_part1_mod/20news-18828/alt.atheism/51250.txt
- raw_data_part1_mod/20news-18828/alt.atheism/51251.txt
- raw_data_part1_mod/20news-18828/alt.atheism/51252.txt
- raw_data_part1_mod/20news-18828/alt.atheism/51253.txt
- raw_data_part1_mod/20news-18828/alt.atheism/51254.txt
- raw_data_part1_mod/20news-18828/alt.atheism/51255.txt
- raw_data_part1_mod/20news-18828/alt.atheism/51256.txt
- raw_data_part1_mod/20news-18828/alt.atheism/51258.txt
- raw_data_part1_mod/20news-18828/alt.atheism/51259.txt
- raw_data_part1_mod/20news-18828/alt.atheism/51260.txt
- raw_data_part1_mod/20news-18828/alt.atheism/51261.txt
- raw_data_part1_mod/20news-18828/alt.atheism/51262.txt
- raw_data_part1_mod/20news-18828/alt.atheism/51265.txt
- raw_data_part1_mod/20news-18828/alt.atheism/51266.txt
- raw_data_part1_mod/20news-18828/alt.atheism/51267.txt
- raw_data_part1_mod/20news-18828/alt.atheism/51268.txt
- raw_data_part1_mod/20news-18828/alt.atheism/51269.txt
- raw_data_part1_mod/20news-18828/alt.atheism/51270.txt
- raw_data_part1_mod/20news-18828/alt.atheism/51271.txt
- raw_data_part1_mod/20news-18828/alt.atheism/51272.txt
- raw_data_part1_mod/20news-18828/alt.atheism/51273.txt
- raw_data_part1_mod/20news-18828/alt.atheism/51274.txt
- raw_data_part1_mod/20news-18828/alt.atheism/51275.txt
- raw_data_part1_mod/20news-18828/alt.atheism/51276.txt
- raw_data_part1_mod/20news-18828/alt.atheism/51277.txt
- raw_data_part1_mod/20news-18828/alt.atheism/51278.txt
- raw_data_part1_mod/20news-18828/alt.atheism/51279.txt
- raw_data_part1_mod/20news-18828/alt.atheism/51280.txt
- raw_data_part1_mod/20news-18828/alt.atheism/51281.txt
- raw_data_part1_mod/20news-18828/alt.atheism/51282.txt
- raw_data_part1_mod/20news-18828/alt.atheism/51283.txt
- raw_data_part1_mod/20news-18828/alt.atheism/51284.txt
- raw_data_part1_mod/20news-18828/alt.atheism/51285.txt
- raw_data_part1_mod/20news-18828/alt.atheism/51286.txt
- raw_data_part1_mod/20news-18828/alt.atheism/51287.txt
- raw_data_part1_mod/20news-18828/alt.atheism/51288.txt
- raw_data_part1_mod/20news-18828/alt.atheism/51290.txt
- raw_data_part1_mod/20news-18828/alt.atheism/51291.txt
- raw_data_part1_mod/20news-18828/alt.atheism/51292.txt
- raw_data_part1_mod/20news-18828/alt.atheism/51293.txt
- raw_data_part1_mod/20news-18828/alt.atheism/51294.txt
- raw_data_part1_mod/20news-18828/alt.atheism/51295.txt
- raw_data_part1_mod/20news-18828/alt.atheism/51296.txt
- raw_data_part1_mod/20news-18828/alt.atheism/51297.txt
- raw_data_part1_mod/20news-18828/alt.atheism/51298.txt
- raw_data_part1_mod/20news-18828/alt.atheism/51299.txt
- raw_data_part1_mod/20news-18828/alt.atheism/51300.txt
- raw_data_part1_mod/20news-18828/alt.atheism/51301.txt
- raw_data_part1_mod/20news-18828/alt.atheism/51302.txt
- raw_data_part1_mod/20news-18828/alt.atheism/51303.txt
- raw_data_part1_mod/20news-18828/alt.atheism/51304.txt
- raw_data_part1_mod/20news-18828/alt.atheism/51305.txt
- raw_data_part1_mod/20news-18828/alt.atheism/51306.txt
- raw_data_part1_mod/20news-18828/alt.atheism/51307.txt
- raw_data_part1_mod/20news-18828/alt.atheism/51308.txt
- raw_data_part1_mod/20news-18828/alt.atheism/51309.txt
- raw_data_part1_mod/20news-18828/alt.atheism/51310.txt
- raw_data_part1_mod/20news-18828/alt.atheism/51311.txt
- raw_data_part1_mod/20news-18828/alt.atheism/51312.txt
- raw_data_part1_mod/20news-18828/alt.atheism/51313.txt
- raw_data_part1_mod/20news-18828/alt.atheism/51314.txt
- raw_data_part1_mod/20news-18828/alt.atheism/51315.txt
- raw_data_part1_mod/20news-18828/alt.atheism/51316.txt
- raw_data_part1_mod/20news-18828/alt.atheism/51317.txt
- raw_data_part1_mod/20news-18828/alt.atheism/51318.txt
- raw_data_part1_mod/20news-18828/alt.atheism/51319.txt
- raw_data_part1_mod/20news-18828/alt.atheism/51320.txt
- raw_data_part1_mod/20news-18828/alt.atheism/52499.txt
- raw_data_part1_mod/20news-18828/alt.atheism/52909.txt
- raw_data_part1_mod/20news-18828/alt.atheism/52910.txt
- raw_data_part1_mod/20news-18828/alt.atheism/53055.txt
- raw_data_part1_mod/20news-18828/alt.atheism/53056.txt
- raw_data_part1_mod/20news-18828/alt.atheism/53057.txt
- raw_data_part1_mod/20news-18828/alt.atheism/53058.txt
- raw_data_part1_mod/20news-18828/alt.atheism/53059.txt
- raw_data_part1_mod/20news-18828/alt.atheism/53062.txt
- raw_data_part1_mod/20news-18828/alt.atheism/53064.txt
- raw_data_part1_mod/20news-18828/alt.atheism/53065.txt
- raw_data_part1_mod/20news-18828/alt.atheism/53066.txt
- raw_data_part1_mod/20news-18828/alt.atheism/53067.txt
- raw_data_part1_mod/20news-18828/alt.atheism/53068.txt
- raw_data_part1_mod/20news-18828/alt.atheism/53069.txt
- raw_data_part1_mod/20news-18828/alt.atheism/53070.txt
- raw_data_part1_mod/20news-18828/alt.atheism/53071.txt
- raw_data_part1_mod/20news-18828/alt.atheism/53072.txt
- raw_data_part1_mod/20news-18828/alt.atheism/53073.txt
- raw_data_part1_mod/20news-18828/alt.atheism/53075.txt
- raw_data_part1_mod/20news-18828/alt.atheism/53078.txt
- raw_data_part1_mod/20news-18828/alt.atheism/53081.txt
- raw_data_part1_mod/20news-18828/alt.atheism/53082.txt
- raw_data_part1_mod/20news-18828/alt.atheism/53083.txt
- raw_data_part1_mod/20news-18828/alt.atheism/53085.txt
- raw_data_part1_mod/20news-18828/alt.atheism/53086.txt
- raw_data_part1_mod/20news-18828/alt.atheism/53087.txt
- raw_data_part1_mod/20news-18828/alt.atheism/53090.txt
- raw_data_part1_mod/20news-18828/alt.atheism/53093.txt
- raw_data_part1_mod/20news-18828/alt.atheism/53094.txt
- raw_data_part1_mod/20news-18828/alt.atheism/53095.txt
- raw_data_part1_mod/20news-18828/alt.atheism/53096.txt
- raw_data_part1_mod/20news-18828/alt.atheism/53097.txt
- raw_data_part1_mod/20news-18828/alt.atheism/53098.txt
- raw_data_part1_mod/20news-18828/alt.atheism/53099.txt
- raw_data_part1_mod/20news-18828/alt.atheism/53106.txt
- raw_data_part1_mod/20news-18828/alt.atheism/53108.txt
- raw_data_part1_mod/20news-18828/alt.atheism/53110.txt
- raw_data_part1_mod/20news-18828/alt.atheism/53111.txt
- raw_data_part1_mod/20news-18828/alt.atheism/53112.txt
- raw_data_part1_mod/20news-18828/alt.atheism/53113.txt
- raw_data_part1_mod/20news-18828/alt.atheism/53114.txt
- raw_data_part1_mod/20news-18828/alt.atheism/53117.txt
- raw_data_part1_mod/20news-18828/alt.atheism/53118.txt
- raw_data_part1_mod/20news-18828/alt.atheism/53120.txt
- raw_data_part1_mod/20news-18828/alt.atheism/53121.txt
- raw_data_part1_mod/20news-18828/alt.atheism/53122.txt
- raw_data_part1_mod/20news-18828/alt.atheism/53123.txt
- raw_data_part1_mod/20news-18828/alt.atheism/53124.txt
- raw_data_part1_mod/20news-18828/alt.atheism/53125.txt
- raw_data_part1_mod/20news-18828/alt.atheism/53126.txt
- raw_data_part1_mod/20news-18828/alt.atheism/53127.txt
- raw_data_part1_mod/20news-18828/alt.atheism/53130.txt
- raw_data_part1_mod/20news-18828/alt.atheism/53131.txt
- raw_data_part1_mod/20news-18828/alt.atheism/53132.txt
- raw_data_part1_mod/20news-18828/alt.atheism/53133.txt
- raw_data_part1_mod/20news-18828/alt.atheism/53134.txt
- raw_data_part1_mod/20news-18828/alt.atheism/53135.txt
- raw_data_part1_mod/20news-18828/alt.atheism/53136.txt
- raw_data_part1_mod/20news-18828/alt.atheism/53137.txt
- raw_data_part1_mod/20news-18828/alt.atheism/53139.txt
- raw_data_part1_mod/20news-18828/alt.atheism/53140.txt
- raw_data_part1_mod/20news-18828/alt.atheism/53141.txt
- raw_data_part1_mod/20news-18828/alt.atheism/53142.txt
- raw_data_part1_mod/20news-18828/alt.atheism/53143.txt
- raw_data_part1_mod/20news-18828/alt.atheism/53144.txt
- raw_data_part1_mod/20news-18828/alt.atheism/53145.txt
- raw_data_part1_mod/20news-18828/alt.atheism/53149.txt
- raw_data_part1_mod/20news-18828/alt.atheism/53150.txt
- raw_data_part1_mod/20news-18828/alt.atheism/53151.txt
- raw_data_part1_mod/20news-18828/alt.atheism/53153.txt
- raw_data_part1_mod/20news-18828/alt.atheism/53154.txt
- raw_data_part1_mod/20news-18828/alt.atheism/53157.txt
- raw_data_part1_mod/20news-18828/alt.atheism/53158.txt
- raw_data_part1_mod/20news-18828/alt.atheism/53159.txt
- raw_data_part1_mod/20news-18828/alt.atheism/53160.txt
- raw_data_part1_mod/20news-18828/alt.atheism/53161.txt
- raw_data_part1_mod/20news-18828/alt.atheism/53162.txt
- raw_data_part1_mod/20news-18828/alt.atheism/53163.txt
- raw_data_part1_mod/20news-18828/alt.atheism/53164.txt
- raw_data_part1_mod/20news-18828/alt.atheism/53165.txt
- raw_data_part1_mod/20news-18828/alt.atheism/53166.txt
- raw_data_part1_mod/20news-18828/alt.atheism/53167.txt
- raw_data_part1_mod/20news-18828/alt.atheism/53168.txt
- raw_data_part1_mod/20news-18828/alt.atheism/53170.txt
- raw_data_part1_mod/20news-18828/alt.atheism/53171.txt
- raw_data_part1_mod/20news-18828/alt.atheism/53172.txt
- raw_data_part1_mod/20news-18828/alt.atheism/53173.txt
- raw_data_part1_mod/20news-18828/alt.atheism/53174.txt
- raw_data_part1_mod/20news-18828/alt.atheism/53175.txt
- raw_data_part1_mod/20news-18828/alt.atheism/53176.txt
- raw_data_part1_mod/20news-18828/alt.atheism/53177.txt
- raw_data_part1_mod/20news-18828/alt.atheism/53178.txt
- raw_data_part1_mod/20news-18828/alt.atheism/53179.txt
- raw_data_part1_mod/20news-18828/alt.atheism/53180.txt
- raw_data_part1_mod/20news-18828/alt.atheism/53181.txt
- raw_data_part1_mod/20news-18828/alt.atheism/53182.txt
- raw_data_part1_mod/20news-18828/alt.atheism/53183.txt
- raw_data_part1_mod/20news-18828/alt.atheism/53184.txt
- raw_data_part1_mod/20news-18828/alt.atheism/53185.txt
- raw_data_part1_mod/20news-18828/alt.atheism/53186.txt
- raw_data_part1_mod/20news-18828/alt.atheism/53187.txt
- raw_data_part1_mod/20news-18828/alt.atheism/53188.txt
- raw_data_part1_mod/20news-18828/alt.atheism/53190.txt
- raw_data_part1_mod/20news-18828/alt.atheism/53191.txt
[truncated: 9,700 more entries]
