# Supplementary material for: Migrating birds optimization-based feature selection for text classification
Source: PeerJ Comput Sci. 2024 Aug 30;10:e2263. doi: 10.7717/peerj-cs.2263 (PMC11639163; doi:10.7717/peerj-cs.2263)
Supplement: Supplemental Information 2 [file peerj-cs-10-2263-s002.zip › raw_data_part1_mod/20news-18828/alt.atheism/51060.txt]

From:<EMAIL><EMAIL>
Subject: Alt.Atheism FAQ: Introduction to Atheism

Archive-name: atheism/introduction
Alt-atheism-archive-name: introduction
Last-modified:<DATE>
Version: 1.2

-----BEGIN PGP SIGNED MESSAGE-----

 <MASKEDNUMBER><IPV6>  An Introduction to Atheism
 <IPV6>  by<EMAIL><EMAIL>

This article attempts to provide a general introduction to atheism.  Whilst I
have tried to be as neutral as possible regarding contentious issues, you
should always remember that this document represents only one viewpoint.  I
would encourage you to read widely and draw your own conclusions; some
relevant books are listed in a companion article.

To provide a sense of cohesion and progression, I have presented this article
as an imaginary conversation between an atheist and a theist.  All the
questions asked by the imaginary theist are questions which have been cropped
up repeatedly on<CREDITCARDISSUER>.<COMPANY_NAME> since the newsgroup was created.  Some other
frequently asked questions are answered in a companion article.

Please note that this article is arguably slanted towards answering questions
posed from a Christian viewpoint.  This is because the FAQ files reflect
questions which have actually been asked, and it is predominantly Christians
who proselytize on alt.atheism.

So when I talk of religion, I am talking primarily about religions such as
Christianity, Judaism and Islam, which involve some sort of superhuman divine
being.  Much of the discussion will apply to other religions, but some of it
may not.

"What is atheism?"

Atheism is characterized by an absence of belief in the existence of God.
Some atheists go further, and believe that God does not exist.  The former is
often referred to as the "weak atheist" position, and the latter as "strong
atheism".

It is important to note the difference between these two positions.  "Weak
atheism" is simple scepticism; disbelief in the existence of God.  "Strong
atheism" is a positive belief that God does not exist.  Please do not
fall into the trap of assuming that all atheists are "strong atheists".

Some atheists believe in the non-existence of all Gods; others limit their
atheism to specific Gods, such as the Christian God, rather than making
flat-out denials.

"But isn't disbelieving in God the same thing as believing he doesn't exist?"

Definitely not.  Disbelief in a proposition means that one does not believe
it to be true.  Not believing that something is true is not equivalent to
believing that it is false; one may simply have no idea whether it is true or
not.  Which brings us to agnosticism.

"What is agnosticism then?"

The term 'agnosticism' was coined by Professor<LASTNAME><LASTNAME><LASTNAME> at a meeting of the
Metaphysical Society in 1876.  He defined an agnostic as someone who
disclaimed ("strong") atheism and believed that the ultimate origin of things
must be some cause unknown and unknowable.

Thus an agnostic is someone who believes that we do not and cannot know for
sure whether God exists.

Words are slippery things, and language is inexact.  Beware of assuming that
you can work out someone's philosophical point of view simply from the fact
that she calls herself an atheist or an agnostic.  For example, many people
use agnosticism to mean "weak atheism", and use the word "atheism" only when
referring to "strong atheism".

Beware also that because the word "atheist" has so many shades of meaning, it
is very difficult to generalize about atheists.  About all you can say for
sure is that atheists don't believe in God.  For example, it certainly isn't
the case that all atheists believe that science is the best way to find out
about the universe.

"So what is the philosophical justification or basis for atheism?"

There are many philosophical justifications for atheism.  To find out why a
particular person chooses to be an atheist, it's best to ask her.

Many atheists feel that the idea of God as presented by the major religions
is essentially self-contradictory, and that it is logically impossible that
such a God could exist.  Others are atheists through scepticism, because they
see no evidence that God exists.<FIRSTNAME>
"But isn't it impossible to prove the non-existence of something?"

There are many counter-examples to such a statement.  For example, it is
quite simple to prove that there does not exist a prime number larger than
all other prime numbers.  Of course, this deals with well-defined objects
obeying well-defined rules.  Whether Gods or universes are similarly
well-defined is a matter for debate.

However, assuming for the moment that the existence of a God is not provably
impossible, there are still subtle reasons for assuming the non-existence of
God.  If we assume that something does not exist, it is always possible to
show that this assumption is invalid by finding a single counter-example.

If on the other hand we assume that something does exist, and if the thing in
question is not provably impossible, showing that the assumption is invalid
may require an exhaustive search of all possible places where such a thing
might be found, to show that it isn't there.  Such an exhaustive search is
often impractical or impossible.  There is no such problem with largest
primes, because we can prove that they don't exist.

Therefore it is generally accepted that we must assume things do not exist
unless we have evidence that they do.  Even theists follow this rule most of
the time; they don't believe in unicorns, even though they can't conclusively
prove that no unicorns exist anywhere.

To assume that God exists is to make an assumption which probably cannot be
tested.  We cannot make an exhaustive search of everywhere God might be to
prove that he doesn't exist anywhere.  So the sceptical atheist assumes by
default that God does not exist, since that is an assumption we can test.

Those who profess strong atheism usually do not claim that no sort of God
exists; instead, they generally restrict their claims so as to cover
varieties of God described by followers of various religions.  So whilst it
may be impossible to prove conclusively that no God exists, it may be
possible to prove that (say) a God as described by a particular religious
book does not exist.  It may even be possible to prove that no God described
by any present-day religion exists.

In practice, believing that no God described by any religion exists is very
close to believing that no God exists.  However, it is sufficiently different
that counter-arguments based on the impossibility of disproving every kind of
God are not really applicable.

"But what if God is essentially non-detectable?"

If God interacts with our universe in any way, the effects of his interaction
must be measurable.  Hence his interaction with our universe must be
detectable.

If God is essentially non-detectable, it must therefore be the case that he
does not interact with our universe in any way.  Many atheists would argue
that if God does not interact with our universe at all, it is of no
importance whether he exists or not.

If the Bible is to be believed, God was easily detectable by the Israelites.
Surely he should still be detectable today?

Note that I am not demanding that God interact in a scientifically
verifiable, physical way.  It must surely be possible to perceive some
effect caused by his presence, though; otherwise, how can I distinguish him
from all the other things that don't exist?

"OK, you may think there's a philosophical justification for atheism, but
 isn't it still a religious belief?"

One of the most common pastimes in philosophical discussion is "the
redefinition game".  The cynical view of this game is as follows:

Person A begins by making a contentious statement.  When person B points out
that it can't be true, person A gradually re-defines the words he used in the
statement until he arrives at something person B is prepared to accept.  He
then records the statement, along with the fact that person B has agreed to
it, and continues.  Eventually A uses the statement as an "agreed fact", but
uses his original definitions of all the words in it rather than the obscure
redefinitions originally needed to get B to agree to it.  Rather than be seen
to be apparently inconsistent, B will tend to play along.

The point of this digression is that the answer to the question "Isn't
atheism a religious belief?" depends crucially upon what is meant by
"religious".  "Religion" is generally characterized by belief in a superhuman
controlling power -- especially in some sort of God -- and by faith and
worship.

[ It's worth pointing out in passing that some varieties of Buddhism are not
  "religion" according to such a definition. ]

Atheism is certainly not a belief in any sort of superhuman power, nor is it
categorized by worship in any meaningful sense.  Widening the definition of
"religious" to encompass atheism tends to result in many other aspects of
human behaviour suddenly becoming classed as "religious" as well -- such as
science, politics, and watching TV.

"OK, so it's not a religion.  But surely belief in atheism (or science) is
 still just an act of faith, like religion is?"

Firstly, it's not entirely clear that sceptical atheism is something one
actually believes in.

Secondly, it is necessary to adopt a number of core beliefs or assumptions to
make some sort of sense out of the sensory data we experience.  Most atheists
try to adopt as few core beliefs as possible; and even those are subject to
questioning if experience throws them into doubt.

Science has a number of core assumptions.  For example, it is generally
assumed that the laws of physics are the same for all observers.  These are
the sort of core assumptions atheists make.  If such basic ideas are called
"acts of faith", then almost everything we know must be said to be based on
acts of faith, and the term loses its meaning.

Faith is more often used to refer to complete, certain belief in something.
According to such a definition, atheism and science are certainly not acts of
faith.  Of course, individual atheists or scientists can be as dogmatic as
religious followers when claiming that something is "certain".  This is not a
general tendency, however; there are many atheists who would be reluctant to
state with certainty that the universe exists.

Faith is also used to refer to belief without supporting evidence or proof.
Sceptical atheism certainly doesn't fit that definition, as sceptical atheism
has no beliefs.  Strong atheism is closer, but still doesn't really match, as
even the most dogmatic atheist will tend to refer to experimental data (or
the lack of it) when asserting that God does not exist.

"If atheism is not religious, surely it's anti-religious?"

It is an unfortunate human tendency to label everyone as either "for" or
"against", "friend" or "enemy".  The truth is not so clear-cut.

Atheism is the position that runs logically counter to theism; in that sense,
it can be said to be "anti-religion".  However, when religious believers
speak of atheists being "anti-religious" they usually mean that the atheists
have some sort of antipathy or hatred towards theists.

This categorization of atheists as hostile towards religion is quite unfair.
Atheist attitudes towards theists in fact cover a broad spectrum.

Most atheists take a "live and let live" attitude.  Unless questioned, they
will not usually mention their atheism, except perhaps to close friends.  Of
course, this may be in part because atheism is not "socially acceptable" in
many countries.

A few atheists are quite anti-religious, and may even try to "convert" others
when possible.  Historically, such anti-religious atheists have made little
impact on society outside the Eastern Bloc countries.

(To digress slightly: the Soviet Union was originally dedicated to separation
of church and state, just like the USA.  Soviet citizens were legally free to
worship as they wished.  The institution of "state atheism" came about when
Stalin took control of the Soviet Union and tried to destroy the churches in
order to gain complete power over the population.)

Some atheists are quite vocal about their beliefs, but only where they see
religion encroaching on matters which are not its business -- for example,
the government of the USA.  Such individuals are usually concerned that
church and state should remain separate.<FIRSTNAME>
"But if you don't allow religion to have a say in the running of the state,
 surely that's the same as state atheism?"

The principle of the separation of church and state is that the state shall
not legislate concerning matters of religious belief.  In particular, it
means not only that the state cannot promote one religion at the expense of
another, but also that it cannot promote any belief which is religious in
nature.

Religions can still have a say in discussion of purely secular matters.  For
example, religious believers have historically been responsible for
encouraging many political reforms.  Even today, many organizations
campaigning for an increase in spending on foreign aid are founded as
religious campaigns.  So long as they campaign concerning secular matters,
and so long as they do not discriminate on religious grounds, most atheists
are quite happy to see them have their say.

"What about prayer in schools? If there's no God, why do you care if people
 pray?"

Because people who do pray are voters and lawmakers, and tend to do things
that those who don't pray can't just ignore.  Also, Christian prayer in
schools is intimidating to non-Christians, even if they are told that they
need not join in.  The diversity of religious and non-religious belief means
that it is impossible to formulate a meaningful prayer that will be
acceptable to all those present at any public event.

Also, non-prayers tend to have friends and family who pray.  It is reasonable
to care about friends and family wasting their time, even without other
motives.

"You mentioned Christians who campaign for increased foreign aid.  What about
 atheists?  Why aren't there any atheist charities or hospitals?  Don't
 atheists object to the religious charities?"

There are many charities without religious purpose that atheists can
contribute to.  Some atheists contribute to religious charities as well, for
the sake of the practical good they do.  Some atheists even do voluntary work
for charities founded on a theistic basis.

Most atheists seem to feel that atheism isn't worth shouting about in
connection with charity.  To them, atheism is just a simple, obvious everyday
matter, and so is charity.  Many feel that it's somewhat cheap, not to say
self-righteous, to use simple charity as an excuse to plug a particular set
of religious beliefs.

To "weak" atheists, building a hospital to say "I do not believe in God" is a
rather strange idea; it's rather like holding a party to say "Today is not my
birthday".  Why the fuss?  Atheism is rarely evangelical.

"You said atheism isn't anti-religious.  But is it perhaps a backlash against
 one's upbringing, a way of rebelling?"

Perhaps it is, for some.  But many people have parents who do not attempt to
force any religious (or atheist) ideas upon them, and many of those people
choose to call themselves atheists.

It's also doubtless the case that some religious people chose religion as a
backlash against an ath<MIDDLENAME><JOBTYPE> upbringing, as a way of being different.  On the
other hand, many people choose religion as a way of conforming to the
expectations of others.<FIRSTNAME>
On the whole, we can't conclude much about whether atheism or religion are
backlash or conformism; although in general, people have a tendency to go
along with a group rather than act or think independently.

"How do atheists differ from religious people?"

They don't believe in God.  That's all there is to it.

Atheists may listen to heavy metal -- backwards, even -- or they may prefer a
Verdi Requiem, even if they know the words.  They may wear Hawaiian shirts,
they may dress all in black, they may even wear orange robes.  (Many
Buddhists lack a belief in any sort of God.)  Some atheists even carry a copy
of the Bible around -- for arguing against, of course!

Whoever you are, the chances are you have met several atheists without
realising it.  Atheists are usually unexceptional in behaviour and
appearance.

"Unexceptional? But aren't atheists less moral than religious people?"

That depends.  If you define morality as obedience to God, then of course
atheists are less moral as they don't obey any God.  But usually when one
talks of morality, one talks of what is acceptable ("right") and unacceptable
("wrong") behaviour within society.

Humans are social animals, and to be maximally successful they must
co-operate with each other.  This is a good enough reason to discourage most
atheists from "anti-social" or "immoral" behaviour, purely for the purposes
of self-preservation.

Many atheists behave in a "moral" or "compassionate" way simply because they
feel a natural tendency to empathize with other humans.  So why do they care
what happens to others?  They don't know, they simply are that way.

Naturally, there are some people who behave "immorally" and try to use
atheism to justify their actions.  However, there are equally many people who
behave "immorally" and then try to use religious beliefs to justify their
actions.  For example:

  "Here is a trustworthy saying that deserves full acceptance: Jesus Christ
   came into the world to save sinners...  But for that very reason, I was
   shown mercy so that in me...  Jesus Christ might display His unlimited
   patience as an example for those who would believe in him and receive
   eternal life.  Now to the king eternal, immortal, invisible, the only God,
   be honor and glory forever and ever."

The above quote is from a statement made to the court on<DATE>
by Jeffrey<LASTNAME><LASTNAME>, the notorious cannibal serial killer of<STATE>,
<STATE>.  It seems that for every atheist mass-murderer, there is a
religious mass-murderer.  But what of more trivial morality?

   A survey conducted by the<MIDDLENAME><MIDDLENAME> Organization found that behavior
   deteriorated after "born again" experiences.  While only 4% of respondents
   said they had driven intoxicated before being "born again," 12% had done
   so after conversion.  Similarly, 5% had used illegal drugs before
   conversion, 9% after.  Two percent admitted to engaging in illicit sex
   before salvation; 5% after.<IPV6> ["Freethought Today", September 1991, p. 12.]

So it seems that at best, religion does not have a monopoly on moral
behaviour.

"Is there such a thing as atheist morality?"

If you mean "Is there such a thing as morality for atheists?", then the
answer is yes, as explained above.  Many atheists have ideas about morality
which are at least as strong as those held by religious people.

If you mean "Does atheism have a characteristic moral code?", then the answer
is no.  Atheism by itself does not imply anything much about how a person
will behave.  Most atheists follow many of the same "moral rules" as theists,
but for different reasons.  Atheists view morality as something created by
humans, according to the way humans feel the world 'ought' to work, rather
than seeing it as a set of rules decreed by a supernatural being.

"Then aren't atheists just theists who are denying God?"

A study by the Freedom From Religion Foundation found that over 90% of the
atheists who responded became atheists because religion did not work for
them.  They had found that religious beliefs were fundamentally incompatible
with what they observed around them.

Atheists are not unbelievers through ignorance or denial; they are
unbelievers through choice.  The vast majority of them have spent time
studying one or more religions, sometimes in very great depth.  They have
made a careful and considered decision to reject religious beliefs.

This decision may, of course, be an inevitable consequence of that
individual's personality.  For a naturally sceptical person, the choice
of atheism is often the only one that makes sense, and hence the only
choice that person can honestly make.

"But don't atheists want to believe in God?"

Atheists live their lives as though there is nobody watching over them.  Many
of them have no desire to be watched over, no matter how good-natured the
"Big Brother" figure might be.

Some atheists would like to be able to believe in God -- but so what? Should
one believe things merely because one wants them to be true?  The risks of
such an approach should be obvious.  Atheists often decide that wanting to
believe something is not enough; there must be evidence for the belief.

"But of course atheists see no evidence for the existence of God -- they are
 unwilling in their souls to see!"

Many, if not most atheists were previously religious.  As has been explained
above, the vast majority have seriously considered the possibility that God
exists.  Many atheists have spent time in prayer trying to reach God.

Of course, it is true that some atheists lack an open mind; but assuming that
all atheists are biased and insincere is offensive and closed-minded.
Comments such as "Of course God is there, you just aren't looking properly"
are likely to be viewed as patronizing.

Certainly, if you wish to engage in philosophical debate with atheists it is
vital that you give them the benefit of the doubt and assume that they are
being sincere if they say that they have searched for God.  If you are not
willing to believe that they are basically telling the truth, debate is
futile.

"Isn't the whole of life completely pointless to an atheist?"

Many atheists live a purposeful life.  They decide what they think gives
meaning to life, and they pursue those goals.  They try to make their lives
count, not by wishing for eternal life, but by having an influence on other
people who will live on.  For example, an atheist may dedicate his life to
political reform, in the hope of leaving his mark on history.

It is a natural human tendency to look for "meaning" or "purpose" in random
events.  However, it is by no means obvious that "life" is the sort of thing
that has a "meaning".

To put it another way, not everything which looks like a question is actually
a sensible thing to ask.  Some atheists believe that asking "What is the
meaning of life?" is as silly as asking "What is the meaning of a cup of
coffee?".  They believe that life has no purpose or meaning, it just is.

"So how do atheists find comfort in time of danger?"

There are many ways of obtaining comfort; from family, friends, or even pets.
Or on a less spiritual level, from food or drink or TV.

That may sound rather an empty and vulnerable way to face danger, but so
what?  Should individuals believe in things because they are comforting, or
should they face reality no matter how harsh it might be?

In the end, it's a decision for the individual concerned.  Most atheists are
unable to believe something they would not otherwise believe merely because
it makes them feel comfortable.  They put truth before comfort, and consider
that if searching for truth sometimes makes them feel unhappy, that's just
hard luck.

"Don't atheists worry that they might suddenly be shown to be wrong?"

The short answer is "No, do you?"

Many atheists have been atheists for years.  They have encountered many
arguments and much supposed evidence for the existence of God, but they have
found all of it to be invalid or inconclusive.

Thousands of years of religious belief haven't resulted in any good proof of
the existence of God.  Atheists therefore tend to feel that they are unlikely
to be proved wrong in the immediate future, and they stop worrying about it.

"So why should theists question their beliefs? Don't the same arguments
 apply?"

No, because the beliefs being questioned are not similar.  Weak atheism is
the sceptical "default position" to take; it asserts nothing.  Strong atheism
is a negative belief.  Theism is a very strong positive belief.

Atheists sometimes also argue that theists should question their beliefs
because of the very real harm they can cause -- not just to the believers,
but to everyone else.

"What sort of harm?"

Religion represents a huge financial and work burden on mankind.  It's not
just a matter of religious believers wasting their money on church buildings;
think of all the time and effort spent building churches, praying, and so on.
Imagine how that effort could be better spent.

Many theists believe in miracle healing.  There have been plenty of instances
of ill people being "healed" by a priest, ceasing to take the medicines
prescribed to them by doctors, and dying as a result.  Some theists have died
because they have refused blood transfusions on religious grounds.

It is arguable that the Catholic Church's opposition to birth control -- and
condoms in particular -- is increasing the problem of overpopulation in many
third-world countries and contributing to the spread of AIDS world-wide.

Religious believers have been known to murder their children rather than
allow their c<FIRSTNAME><MIDDLENAME><MIDDLENAME> to become atheists or marry someone of a different
religion.

"Those weren't REAL believers.  They just claimed to be believers as some
 sort of excuse."

What makes a real believer?  There are so many One True Religions it's hard
to tell.  Look at Christianity: there are many competing groups, all
convinced that they are the only true Christians.  Sometimes they even fight
and kill each other.  How is an atheist supposed to decide who's a REAL
Christian and who isn't, when even the major Christian churches like the
Catholic Church and the Church of England can't decide amongst themselves?

In the end, most atheists take a pragmatic view, and decide that anyone who
calls himself a Christian, and uses Christian belief or dogma to justify his
actions, should be considered a Christian.  Maybe some of those Christians
are just perverting Christian teaching for their own ends -- but surely if
the Bible can be so readily used to support un-Christian acts it can't be
much of a moral code? If the Bible is the word of God, why couldn't he have
made it less easy to misinterpret? And how do you know that your beliefs
aren't a perversion of what your God intended?

If there is no single unambiguous interpretation of the Bible, then why
should an atheist take one interpretation over another just on your say-so?
Sorry, but if someone claims that he believes in Jesus and that he murdered
others because Jesus and the Bible told him to do so, we must call him a
Christian.

"Obviously those extreme sorts of beliefs should be questioned.  But since
 nobody has ever proved that God does not exist, it must be very unlikely
 that more basic religious beliefs, shared by all faiths, are nonsense."

That does not hold, because as was pointed out at the start of this dialogue,
positive assertions concerning the existence of entities are inherently much
harder to disprove than negative ones.  Nobody has ever proved that unicorns
don't exist, but that doesn't make it unlikely that they are myths.

It is therefore much more valid to hold a negative assertion by default than
it is to hold a positive assertion by default.  Of course, "weak" atheists
would argue that asserting nothing is better still.

"Well, if atheism's so great, why are there so many theists?"

Unfortunately, the popularity of a belief has little to do with how "correct"
it is, or whether it "works"; consider how many people believe in astrology,
graphology, and other pseudo-sciences.

Many atheists feel that it is simply a human weakness to want to believe in
gods.  Certainly in many primitive human societies, religion allows the
people to deal with phenomena that they do not adequately understand.

Of course, there's more to religion than that.  In the industrialized world,
we find people believing in religious explanations of phenomena even when
there are perfectly adequate natural explanations.  Religion may have started
as a means of attempting to explain the world, but nowadays it serves other
purposes as well.<FIRSTNAME>"But so many cultures have developed religions.  Surely that must say
 something?"

Not really.  Most religions are only superficially similar; for example, it's
worth remembering that religions such as Buddhism and Taoism lack any sort of
concept of God in the Christian sense.

Of course, most religions are quick to denounce competing religions, so it's
rather odd to use one religion to try and justify another.

"What about all the famous scientists and philosophers who have concluded
 that God exists?"<FIRSTNAME>
For every scientist or philosopher who believes in a god, there is one who
does not.  Besides, as has already been pointed out, the truth of a belief is
not determined by how many people believe it.  Also, it is important to
realize that atheists do not view famous scientists or philosophers in the
same way that theists view their religious leaders.

A famous scientist is only<JOBDESCRIPTOR>; she may be an expert in some fields, but
when she talks about other matters her words carry no special weight.  Many
respected scientists have made themselves look foolish by speaking on
subjects which lie outside their fields of expertise.<FIRSTNAME>"So are you really saying that widespread belief in religion indicates
 nothing?"

Not entirely.  It certainly indicates that the religion in question has
properties which have helped it so spread so far.

The theory of memetics talks of "memes" -- sets of ideas which can propagate
themselves between human minds, by analogy with genes.  Some atheists view
religions as sets of particularly successful parasitic memes, which spread by
encouraging their hosts to convert others.  Some memes avoid destruction by
discouraging believers from questioning doctrine, or by using peer pressure
to keep one-time believers from admitting that they were mistaken.  Some
religious memes even encourage their hosts to destroy hosts controlled by
other memes.

Of course, in the memetic view there is no particular virtue associated with
successful propagation of a meme.  Religion is not a good thing because of
the number of people who believe it, any more than a disease is a good thing
because of the number of people who have caught it.

"Even if religion is not entirely true, at least it puts across important
 messages.  What are the fundamental messages of atheism?"

There are many important ideas atheists promote.  The following are just a
few of them; don't be surprised to see ideas which are also present in some
religions.

   There is more to moral behaviour than mindlessly following rules.

   Be especially sceptical of positive clai<PREFIX><LASTNAME>   If you want your life to have some sort of meaning, it's up to you to
   find it.

   Search for what is true, even if it makes you uncomfortable.

   Make the most of your life, as it's probably the only one you'll have.

   It's no good relying on some external power to change you; you must change
   yourself.

   Just because something's popular doesn't mean it's good.

   If you must assume something, assume something it's easy to test.

   Don't believe things just because you want them to be true.

and finally (and most importantly):

   All beliefs should be open to question.

Thanks for taking the time to read this article.


<FIRSTNAME><FIRSTNAME><LASTNAME>
-----BEGIN PGP SIGNATURE-----
Version:<BITCOINADDRESS>
-----END PGP SIGNATURE-----

For information about PGP 2.2, send mail to<EMAIL><EMAIL><EMAIL>.
_
