# Supplementary material for: Migrating birds optimization-based feature selection for text classification
Source: PeerJ Comput Sci. 2024 Aug 30;10:e2263. doi: 10.7717/peerj-cs.2263 (PMC11639163; doi:10.7717/peerj-cs.2263)
Supplement: Supplemental Information 2 [file peerj-cs-10-2263-s002.zip › raw_data_part1_mod/20news-18828/alt.atheism/51120.txt]

From:<EMAIL><EMAIL>
Subject: Re: university violating separation of church/state?<EMAIL><EMAIL> (...until kings become philosophers or philosophers become kings) writes:
<MAC>    Recently, RAs have been ordered (and none have resisted or cared about
> it apparently) to post a religious flyer entitled _The Soul Scroll: Thoughts
> on religion, spirituality, and matters of the soul_ on the inside of bathroom<SECONDARYADDRESS><STREET> doors. (at my school, the University of<STATE><STATE>) It is some sort
> of newsletter assembled by a Hall<JOBTYPE> somewhere on campus. It poses a
> question about 'spirituality' each issue, and solicits responses to be 
> included in the next 'issue.' It's all pretty vague. I assume it's put out
> by a Christian, but they're very careful not to mention Jesus or the bible.
> I've heard someone defend it, saying "Well it doesn't support any one religion.
> " So what??? This is a STATE university, and as a strong supporter of the
> separation of church and state, I was enraged.<MAC>  What can I do about this?

It sounds to me like it's just SCREAMING OUT for parody.  Give a copy to your
friendly neighbourhood SubGenius preacher; with luck, he'll run it through the
mental mincer and hand you back an outrageously offensive and gut-bustingly
funny parody you can paste over the originals.

I can see it now:<IPV6><MASKEDNUMBER>  The Stool S<FIRSTNAME><FIRSTNAME><LASTNAME> Thoughts on Religion, Spirituality, and Matters of the Colon

 <MASKEDNUMBER><MAC> (You can use this text to wipe)

<LASTNAME><LASTNAME>hew
