# Supplementary material for: Migrating birds optimization-based feature selection for text classification
Source: PeerJ Comput Sci. 2024 Aug 30;10:e2263. doi: 10.7717/peerj-cs.2263 (PMC11639163; doi:10.7717/peerj-cs.2263)
Supplement: Supplemental Information 2 [file peerj-cs-10-2263-s002.zip › raw_data_part1_mod/20news-18828/alt.atheism/51121.txt]

From:<EMAIL><EMAIL> (<FIRSTNAME><LASTNAME><LASTNAME>)
Subject: Re: [soc.motss, et al.] "Princeton axes matching funds for Boy Scouts"

In article <<EMAIL><EMAIL>>,<EMAIL><EMAIL><EMAIL> (<FIRSTNAME><LASTNAME><LASTNAME><LASTNAME>) writes:

|> [1] HOWEVER, I hate economic terrorism and political correctness
|> worse than I hate this policy.  


|> [2] A more effective approach is to stop donating<CURRENCYSYMBOL><CURRENCYCODE> to ANY organizating that directly or indirectly supports gay rights issues
|> until they end the boycott on funding of scouts.  

Can somebody reconcile the apparent contradiction between [1] and [2]?

-- 
<FIRSTNAME><LASTNAME><LASTNAME>,<EMAIL><EMAIL>,<NUMBER><NUMBER>
IBM Research,<STREETADDRESS>, P.O. Box<SECONDARYADDRESS>,<CITY><CITY>,<STATE> <ZIPCODE><ZIPCODE>
