# Supplementary material for: Migrating birds optimization-based feature selection for text classification
Source: PeerJ Comput Sci. 2024 Aug 30;10:e2263. doi: 10.7717/peerj-cs.2263 (PMC11639163; doi:10.7717/peerj-cs.2263)
Supplement: Supplemental Information 2 [file peerj-cs-10-2263-s002.zip › raw_data_part1_mod/20news-18828/alt.atheism/51123.txt]

From:<EMAIL><EMAIL> (<FIRSTNAME><MIDDLENAME><LASTNAME>)
Subject: Re: Political Atheists?
<EMAIL><EMAIL> (<FIRSTNAME><LASTNAME><LASTNAME>) writes:

>>The motto originated in the Star-Spangled Banner.  Tell me that this has
>>something to do with atheists.
>The motto _on_coins_ originated as a McCarthyite smear which equated atheism
>with Communism and called both unamerican.

No it didn't.  The motto has been on various coins since the Civil War.
It was just required to be on *all* currency in the 50's.
<FIRSTNAME><MIDDLENAME><FIRSTNAME>
