# Supplementary material for: Migrating birds optimization-based feature selection for text classification
Source: PeerJ Comput Sci. 2024 Aug 30;10:e2263. doi: 10.7717/peerj-cs.2263 (PMC11639163; doi:10.7717/peerj-cs.2263)
Supplement: Supplemental Information 2 [file peerj-cs-10-2263-s002.zip › raw_data_part1_mod/20news-18828/alt.atheism/51126.txt]

From:<EMAIL><EMAIL> (<FIRSTNAME><FULLNAME>)
Subject: Re: >>>>>>Pompous ass
<EMAIL> (<FULLNAME>) writes:

>>Then why do people keep asking the same questions over and over?
>Because you rarely ever answer them.

Nope, I've answered each question posed, and most were answered multiple
times.
<FIRSTNAME><FIRSTNAME><MIDDLENAME>
