# Supplementary material for: Migrating birds optimization-based feature selection for text classification
Source: PeerJ Comput Sci. 2024 Aug 30;10:e2263. doi: 10.7717/peerj-cs.2263 (PMC11639163; doi:10.7717/peerj-cs.2263)
Supplement: Supplemental Information 2 [file peerj-cs-10-2263-s002.zip › raw_data_part1_mod/20news-18828/alt.atheism/51127.txt]

From:<EMAIL><EMAIL> (<FIRSTNAME><MIDDLENAME><LASTNAME>)
Subject: Re: >>>>>>Pompous<LASTNAME><EMAIL> (<FIRSTNAME><LASTNAME><LASTNAME>) writes:

>>>How long does it [the motto] have to stay around before it becomes the
>>>default?  ...  Where's the cutoff point? 
>>I don't know where the exact cutoff is, but it is at least after a few
>>years, and surely after 40 years.
>Why does the notion of default not take into account changes
>in population makeup?     

Specifically, which changes are you talking about?  Are you arguing
that the motto is interpreted as offensive by a larger portion of the
population now than 40 years ago?
<FIRSTNAME><MIDDLENAME><MIDDLENAME>
