# Supplementary material for: Migrating birds optimization-based feature selection for text classification
Source: PeerJ Comput Sci. 2024 Aug 30;10:e2263. doi: 10.7717/peerj-cs.2263 (PMC11639163; doi:10.7717/peerj-cs.2263)
Supplement: Supplemental Information 2 [file peerj-cs-10-2263-s002.zip › raw_data_part1_mod/20news-18828/alt.atheism/51128.txt]

From:<EMAIL><EMAIL> (<FIRSTNAME><MIDDLENAME><LASTNAME>)
Subject: Re: Keith Schneider - Stealth Poster?<EMAIL> (<FIRSTNAME><LASTNAME><LASTNAME>) writes:

>>To borrow from philosophy, you don't truly understand the color red
>>until you have seen it.
>Not true, even if you have experienced the color red you still might
>have a different interpretation of it.

But, you wouldn't know what red *was*, and you certainly couldn't judge
it subjectively.  And, objectivity is not applicable, since you are wanting
to discuss the merits of red.
<MIDDLENAME><MIDDLENAME><MIDDLENAME>
