# Supplementary material for: Migrating birds optimization-based feature selection for text classification
Source: PeerJ Comput Sci. 2024 Aug 30;10:e2263. doi: 10.7717/peerj-cs.2263 (PMC11639163; doi:10.7717/peerj-cs.2263)
Supplement: Supplemental Information 2 [file peerj-cs-10-2263-s002.zip › raw_data_part1_mod/20news-18828/alt.atheism/51134.txt]

Subject: Re: Don't more innocents die without the death penalty?
From:<EMAIL><EMAIL> (<FIRSTNAME><LASTNAME><LASTNAME><MIDDLENAME>)

In article <<EMAIL> (<FIRSTNAME> F.<LASTNAME><LASTNAME>) writes:
>
>By maintaining classes D and E, even in prison, it seems as if we 
>place more innocent people at a higher risk of an unjust death than 
>we would if the state executed classes D and E with an occasional error.
>

  I answer from the position that we would indeed place these people
  in prison for life.

  That depends not only on their predisposition towards murder, but
  also in their success rate at escape and therefore their ability
  to commit the same crimes again.

  In other words, if lifetime imprisonment doesn't work, perhaps
  it's not because we're not executing these people, but because
  we're not being careful enough about how we lock them up.
<USERAGENT>ANONYMIZED_URL\ 

<FIRSTNAME><MIDDLENAME><MIDDLENAME><MIDDLENAME><EMAIL><EMAIL> 

They said that Queens could stay, they blew the Bronx away,
and sank Manhattan out at sea.
<IBAN>
