# Supplementary material for: Migrating birds optimization-based feature selection for text classification
Source: PeerJ Comput Sci. 2024 Aug 30;10:e2263. doi: 10.7717/peerj-cs.2263 (PMC11639163; doi:10.7717/peerj-cs.2263)
Supplement: Supplemental Information 2 [file peerj-cs-10-2263-s002.zip › raw_data_part1_mod/20news-18828/alt.atheism/51139.txt]

Subject: Re: There must be a creator! (Maybe)
From:<USERNAME><USERNAME> (<FIRSTNAME><LASTNAME><LASTNAME>)

In article <<MASKEDNUMBER><LITECOINADDRESS>.<LITECOINADDRESS>@SUVM.SYR.EDU>,<EMAIL><EMAIL><EMAIL> (<FIRSTNAME><MIDDLENAME>) writes:
>
>   Science is wonderful at answering most of our questions.  I'm not the type
>to question scientific findings very often, but...  Personally, I find the
>theory of evolution to be unfathomable.  Could humans, a highly evolved,
>complex organism that thinks, learns, and develops truly be an organism
>that resulted from random genetic mutations and natural selection?

[...stuff deleted...]

Computers are an excellent example...of evolution without "a" creator.
We did not "create" computers.  We did not create the sand that goes
into the silicon that goes into the integrated circuits that go into
processor board.  We took these things and put them together in an
interesting way. Just like plants "create" oxygen using light through 
photosynthesis.  It's a much bigger leap to talk about something that
created "everything" from nothing.  I find it unfathomable to resort
to believing in a creator when a much simpler alternative exists: we
simply are incapable of understanding our beginnings -- if there even
were beginnings at all.  And that's ok with me.  The present keeps me
perfectly busy.
<FIRSTNAME><LASTNAME><LASTNAME>
