# Supplementary material for: Migrating birds optimization-based feature selection for text classification
Source: PeerJ Comput Sci. 2024 Aug 30;10:e2263. doi: 10.7717/peerj-cs.2263 (PMC11639163; doi:10.7717/peerj-cs.2263)
Supplement: Supplemental Information 2 [file peerj-cs-10-2263-s002.zip › raw_data_part1_mod/20news-18828/alt.atheism/51140.txt]

Subject: Re: Americans and Evolution
From:<USERNAME><USERNAME> (<FIRSTNAME><LASTNAME><LASTNAME>)

In article <j<PASSWORD>@<PASSWORD>.edu>,<EMAIL><EMAIL> (<FIRSTNAME><FULLNAME>) writes:
>In article<MASKEDNUMBER><MASKEDNUMBER><MASKEDNUMBER>.<MASKEDNUMBER>.<MASKEDNUMBER>, <IO<MASKEDNUMBER>@<MASKEDNUMBER>INE.<MASKEDNUMBER>INE.EDU> () writes:

<FIRSTNAME><LASTNAME>
You don't know me, but take this hand anyway.  Bravo for<MAC>(DS) = 0. 
Beautiful!  Simply beautiful!
<FIRSTNAME><LASTNAME><LASTNAME>
