# Supplementary material for: Migrating birds optimization-based feature selection for text classification
Source: PeerJ Comput Sci. 2024 Aug 30;10:e2263. doi: 10.7717/peerj-cs.2263 (PMC11639163; doi:10.7717/peerj-cs.2263)
Supplement: Supplemental Information 2 [file peerj-cs-10-2263-s002.zip › raw_data_part1_mod/20news-18828/alt.atheism/51141.txt]

Subject: Re: Speculations
From:<EMAIL><EMAIL><EMAIL> (<FIRSTNAME><FIRSTNAME><MIDDLENAME>)

In article <<EMAIL>><EMAIL><EMAIL> writes:<FIRSTNAME><MIDDLENAME><LASTNAME><EMAIL><EMAIL> writes:
>> If this god is truly omnipotent as you folks like to claim, then why can't
>> he terminate eternity?
>
>For the same reason he can't flibble<STREET>op ork groink.
>
>The thing you are demanding that he must be able to do, has no meaning in its
>own terms.

This is a classic example of excessive faith in reason.  The fact that we
have trouble talking about something doesn't imply that it is impossible; it
simply implies that it is hard to talk about.  There is a very good chance
that God *can* flibble<LITECOINADDRESS> groink. <FIRSTNAME><FULLNAME> can flibble<STREET><STREET><STREETADDRESS><STREET>, and he isn't even God.
--
<FIRSTNAME><EMAIL>  My opinions are my own.
