# Supplementary material for: Migrating birds optimization-based feature selection for text classification
Source: PeerJ Comput Sci. 2024 Aug 30;10:e2263. doi: 10.7717/peerj-cs.2263 (PMC11639163; doi:10.7717/peerj-cs.2263)
Supplement: Supplemental Information 2 [file peerj-cs-10-2263-s002.zip › raw_data_part1_mod/20news-18828/alt.atheism/51143.txt]

From:<EMAIL><EMAIL> (<FIRSTNAME><MIDDLENAME><LASTNAME>)
Subject: Re: <Political Atheists?
<EMAIL><EMAIL><EMAIL> (<FIRSTNAME><LASTNAME><LASTNAME>) writes:

>Now along comes<PREFIX><FIRSTNAME><LASTNAME> and says "Here is an "objective
>moral system".  And then I start to ask him about the definitions
>that this "objective" system depends on, and, predictably, the whole
>thing falls apart.

It only falls apart if you attempt to apply it.  This doesn't mean that
an objective system can't exist.  It just means that one cannot be
implemented.
<FIRSTNAME><MIDDLENAME><MIDDLENAME>
