# Supplementary material for: Migrating birds optimization-based feature selection for text classification
Source: PeerJ Comput Sci. 2024 Aug 30;10:e2263. doi: 10.7717/peerj-cs.2263 (PMC11639163; doi:10.7717/peerj-cs.2263)
Supplement: Supplemental Information 2 [file peerj-cs-10-2263-s002.zip › raw_data_part1_mod/20news-18828/alt.atheism/51144.txt]

From:<EMAIL><EMAIL> (Mr R<PREFIX><LASTNAME><LASTNAME>)
Subject: Re: university violating separation of church/state?

In article<EMAIL><EMAIL><EMAIL><EMAIL> (...until kings become philosophers or philosophers become kings) writes:
<MAC>  Recently, RAs have been ordered (and none have resisted or cared about
>it apparently) to post a religious flyer entitled _The Soul Scroll: Thoughts
>on religion, spirituality, and matters of the soul_ on the inside of bathroom<STREET> doors. (at my school, the University of<STATE><STATE>) It is some sort
>of newsletter assembled by a Hall<JOBTYPE> somewhere on campus.
[most of post deleted]
>
>  Please respond as soon as possible. I'd like these religious postings to
>stop, NOW! <MAC>
>Thanks,<FIRSTNAME><MASKEDNUMBER><IBAN><MASKEDNUMBER>
There is an easy way out....
Post the flyers on the stall doors, but add at the bottom, in nice large
capitals,

      EMERGENCY TOILET PAPER

:)

-- <MAC>******<MAC> <FIRSTNAME><LASTNAME><LASTNAME>, FOG, IC, UK <PHONEIMEI> ------
 Email:<EMAIL>   Net:<EMAIL><EMAIL>    IRC: <IPV6>*------     and also the mrs joyful prize for<FIRSTNAME><FIRSTNAME> work.  <MAC>      ------
