# Supplementary material for: Migrating birds optimization-based feature selection for text classification
Source: PeerJ Comput Sci. 2024 Aug 30;10:e2263. doi: 10.7717/peerj-cs.2263 (PMC11639163; doi:10.7717/peerj-cs.2263)
Supplement: Supplemental Information 2 [file peerj-cs-10-2263-s002.zip › raw_data_part1_mod/20news-18828/alt.atheism/51145.txt]

From:<EMAIL><EMAIL> (<FIRSTNAME><FIRSTNAME><FIRSTNAME><FIRSTNAME><LASTNAME><LASTNAME>)
Subject: Re: USAToday ad ("family values")

In article <<EMAIL><EMAIL> (<FIRSTNAME><MIDDLENAME><LASTNAME><LASTNAME>) writes:
>There was a funny ad in USAToday from "American Family Association".
>I'll post a few choice parts for your enjoyment (all emphases is in
>the ad; I'm not adding anything). All the typos are mine. :)

[Dan's article deleted]

I found the same add in our local Sunday newspaper.
The add was placed in the ..... cartoon section!
The perfect place for it ! :-)

Y.K.
