# Supplementary material for: Migrating birds optimization-based feature selection for text classification
Source: PeerJ Comput Sci. 2024 Aug 30;10:e2263. doi: 10.7717/peerj-cs.2263 (PMC11639163; doi:10.7717/peerj-cs.2263)
Supplement: Supplemental Information 2 [file peerj-cs-10-2263-s002.zip › raw_data_part1_mod/20news-18828/alt.atheism/51146.txt]

Subject: Re: islamic authority over women
From:<EMAIL><EMAIL> (<FIRSTNAME><LASTNAME><LASTNAME>)

In article <<MASKEDNUMBER><EMAIL>>,<EMAIL><EMAIL> (<FIRSTNAME>.N.<LASTNAME><LASTNAME><LASTNAME> ) writes:
>
> My claim is that a person that committs a crime doesn't believe in 
> God, for the moment that the crime is committed, at least, whether 
> they are originally believers or not.  To believe is to do good.  
> Your statistics indicate people that have declared atheism.

And doubtless, when an atheist does an act of charity
they temporarily become a Baptist.
<FIRSTNAME><FIRSTNAME>. 
