# Supplementary material for: Migrating birds optimization-based feature selection for text classification
Source: PeerJ Comput Sci. 2024 Aug 30;10:e2263. doi: 10.7717/peerj-cs.2263 (PMC11639163; doi:10.7717/peerj-cs.2263)
Supplement: Supplemental Information 2 [file peerj-cs-10-2263-s002.zip › raw_data_part1_mod/20news-18828/alt.atheism/51148.txt]

From:<EMAIL><EMAIL> (<FIRSTNAME><FIRSTNAME><SUFFIX><LASTNAME>)
Subject: Re: [soc.motss, et al.] "Princeton axes matching funds for Boy Scouts"

In article <<MASKEDNUMBER><EMAIL><MASKEDNUMBER><EMAIL>><EMAIL><EMAIL> (<FIRSTNAME><LASTNAME><LASTNAME><LASTNAME>) writes:
>Now can we please use rec.scouting for the purpose for which it was
>established?  Clearly we netnews voters decided that we did not want to
>provide a scouting newsgroup to give fringe groups a forum for their
>anti-societal political views.

Ok, this is the only thing I will comment on from<MIDDLENAME> at this time...
part of this forum we call rec.scouting is for policy discussions and
related topics.  This is a policy discussion, and involves related 
topics.  this is not a "fringe" group discussion.  obviously, it 
engenders strong feelings from all sides of the issues at hand. 
Wether a particular view is anti-societal or not is your opinion, 
and yours alone, don't try to make it seem otherwise. 
If you do not wish to engage in this discussion, use a kill file. 
If you wish to continue in this discussion, please do so, knowing 
full well the implications that apply.
I know for myself that I plan on continuing with the discussion when 
i have the wish to have input.  I for one am tired of people trying to 
say that this is not a matter significant for this group!  It is, and 
quite so. Especially for those of us who feel the impact more closely.


****************************************************************
* <FIRSTNAME><FIRSTNAME><FULLNAME><LASTNAME><LASTNAME><FULLNAME><LASTNAME> "If the world's an      *
<IP> <IPV6>, why am I <DISPLAYNAME>
*  Eagle Scout '<MASKEDNUMBER> allergic to Mollusks?"  *
*  blacklisted<IPV6><IPV6>
