# Supplementary material for: Migrating birds optimization-based feature selection for text classification
Source: PeerJ Comput Sci. 2024 Aug 30;10:e2263. doi: 10.7717/peerj-cs.2263 (PMC11639163; doi:10.7717/peerj-cs.2263)
Supplement: Supplemental Information 2 [file peerj-cs-10-2263-s002.zip › raw_data_part1_mod/20news-18828/alt.atheism/51149.txt]

From:<EMAIL><EMAIL> (<FIRSTNAME><MIDDLENAME><LASTNAME>)
Subject: Re: <Political Atheists?

<EMAIL><EMAIL> writes:

>As for rape, surely there the burden of guilt is solely on the rapist?

Not so.  If you are thrown into a cage with a tiger and get mauled, do you
blame the tiger?
<FIRSTNAME><FIRSTNAME><FIRSTNAME>
