# Supplementary material for: Migrating birds optimization-based feature selection for text classification
Source: PeerJ Comput Sci. 2024 Aug 30;10:e2263. doi: 10.7717/peerj-cs.2263 (PMC11639163; doi:10.7717/peerj-cs.2263)
Supplement: Supplemental Information 2 [file peerj-cs-10-2263-s002.zip › raw_data_part1_mod/20news-18828/alt.atheism/51150.txt]

From:<EMAIL><EMAIL> (<FIRSTNAME><MIDDLENAME><LASTNAME>)
Subject: Re: <Political Atheists?

<FIRSTNAME><FIRSTNAME><EMAIL> writes:

>>Perhaps we shouldn't imprision people if we could watch them closely
>>instead.  The cost would probably be similar, especially if we just
>>implanted some sort of electronic device.
>Why wait until they commit the crime?  Why not implant such devices in
>potential criminals like Communists and atheists?

Sorry, I don't follow your reasoning.  You are proposing to punish people
*before* they commit a crime?  What justification do you have for this?
<FIRSTNAME><MIDDLENAME><MIDDLENAME>
