# Supplementary material for: Migrating birds optimization-based feature selection for text classification
Source: PeerJ Comput Sci. 2024 Aug 30;10:e2263. doi: 10.7717/peerj-cs.2263 (PMC11639163; doi:10.7717/peerj-cs.2263)
Supplement: Supplemental Information 2 [file peerj-cs-10-2263-s002.zip › raw_data_part1_mod/20news-18828/alt.atheism/51151.txt]

From:<EMAIL><EMAIL> (C. D.<LASTNAME><LASTNAME>)
Subject: Re: EnviroLeague


A new alternative to Scouting for those "unacceptable to BSA" for reasons
of religious or sexual preference:


From: "<FIRSTNAME><FIRSTNAME><SUFFIX><EMAIL><LASTNAME><LASTNAME><LASTNAME>,<SUFFIX>"<EMAIL>
Subject: EnviroLeague

"Birth Announcement" on<DATE>, from EARTH Forum, CompuServe
<USERAGENT><MASKEDNUMBER><PHONEIMEI><USERAGENT> Information Service
===================================================================
<MASKEDNUMBER> FORMAL ANNOUNCEMENT<IPV6> En<IPV6>
 
A new youth movement,"EnviroLeague," was recently born, according to its
founder,<FIRSTNAME><SUFFIX><LASTNAME><LASTNAME>,<SUFFIX> (CIS ID#<PIN><PIN>,365), of<CITY><CITY>,<STATE>.
EnviroLeague exists for the education of youth, both<SEX> and<SEX>, in
matters concerning their values related to and responsibility for our
environment.
 
Incorporated as an<STATE> not-for-profit corporation, its Articles and
initial applications for a service mark have now been filed.  According to
<LASTNAME><LASTNAME>, its draft Bylaws contain the following statement of Mission and
Objectives:<MASKEDNUMBER> MISSION
 
   It is the Mission of EnviroLeague and its adult members
   to foster and implement the improved education of young<JOBAREA>   people in the need to conduct their lives as Stewards
   of The Earth, to leave The Earth in a better condition
   than they found it, and to otherwise act as responsible,
   moral and ethical users of their environment.  To pursue
   the accomplishment of this Mission, EnviroLeague shall
   seek to serve as a catalyst, focusing in common cause the
   separate efforts of all groups desiring the preservation,
   improvement, and responsible use of the environment in<CITY> which we must all live.<MASKEDNUMBER> OBJECTIVES
 
   In pursuit of the Mission of EnviroLeague, its primary
   objectives shall be:
<MAC>   (1)  To establish a Movement involving as many
            environmentally concerned organizations as
            possible, said Movement having as its primary
            focus the education and participatory
            involvement of young people in appropriate areas<JOBAREA> <CITY>  of environmental concern;<MAC><USERNAME><MAC><USERNAME> (<USERNAME>)  To develop and provide to such organizations and
            their branches a full complement of program
            materials for their use, including suitable
 <DISPLAYNAME>  uniforms, insignia and other badges, written
            ideas, syllabi and information, literature and<CURRENCYSYMBOL> <PASSWORD>    other items as shall seem appropriate and
            desirable;<MAC><USERNAME>)  To serve as a "clearing house" for the exchange
 <MAC>      of program ideas, materials and information
            among said organizations;  and<CURRENCYSYMBOL><DISPLAYNAME><MAC><USERNAME><MAC> (<USERNAME>)  To assist environmentally concerned
<MAC>  organizations to recruit and train the necessary<JOBAREA><MAC> adult leadership for their youth programs.
 
EnviroLeague will operate through three "Program Divisions" serving youth in
the elementary, middle and high school grades, respectively.  Service shall be
through formation of "EnviroLeague Teams," either by EnviroLeague itself or by
environmentally conscious organizations (or their local branches) wishing a
charter to use programs developed by EnviroLeague.
 
EnviroLeague, as it develops, will be controlled by the actual adult leaders
of each local Team, and will have no nationally imposed obstacles to
membership or adult leadership status not based upon relevant improper
conduct. Organizations accepting a charter may, however, impose certain
additional standards for their own use of the program material.  Should such
organizations do so,<MIDDLENAME><MIDDLENAME><MIDDLENAME><COMPANY_NAME> will commit itself to forming, as soon as
possible, new nearby Teams having no such restrictions, particularly as to
youth membership.
 
EnviroLeague will operate on the principle that youth will have much to
contribute to developing its programs.  Thus, the top youth leaders of its
Teams for middle and high school youth may become involved in governing any
local administrative groups, and those for its high school youth may be
involved in similar functions at the national level.
 
Program materials are in development at this time.  Copies of the "draft"
portions of the Mentor's Manual (manual for adult leadership) will be in the<CITY> Forum, Library<BUILDINGNUMBER>. These files will be updated as development takes
place.
 
CompuServe is particularly proud that EnviroLeague's founder chose this
electronic medium to make the first public announcement of its formation.
This announcement is being made simultaneously in both the OUTDOOR and EARTH
Forums.
 
The electronic home of EnviroLeague is in CompuServe's Earth Forum - GO<CITY> - message and library areas<BUILDINGNUMBER>, both named "EnviroLeague."
============================================================================
 
Subsequently, EnviroLeague's Initial Governance Council has held its first
meeting. <FIRSTNAME><LASTNAME><LASTNAME> was elected as the first EnviroLeague<JOBDESCRIPTOR><JOBTYPE>
(equivalent to Chairman of the Board or CEO).  He can be reached at home
(309)********* in case of real need.  Also, mail can be addressed to:<USERAGENT><CREDITCARDISSUER><USERAGENT>. Box<BUILDINGNUMBER><CITY>,<STATE> <ZIPCODE><ZIPCODE><ZIPCODE>Those interested in starting an EnviroLeague Team might just establish
contact, to receive a diskette (IBM DOS, ASCII) with initial information.
-- 
<EMAIL>   --If you believe that I speak for my company,
OR<EMAIL><EMAIL>  write today for my special Investors' Packet...
