# Supplementary material for: Migrating birds optimization-based feature selection for text classification
Source: PeerJ Comput Sci. 2024 Aug 30;10:e2263. doi: 10.7717/peerj-cs.2263 (PMC11639163; doi:10.7717/peerj-cs.2263)
Supplement: Supplemental Information 2 [file peerj-cs-10-2263-s002.zip › raw_data_part1_mod/20news-18828/alt.atheism/51154.txt]

From:<FIRSTNAME><FIRSTNAME><MIDDLENAME><LASTNAME><EMAIL><EMAIL>
Subject: Re: Genocide is Caused by Atheism
<EMAIL> (S.N.<LASTNAME><LASTNAME><LASTNAME> ) writes:
> More horrible deaths resulted from atheism than anything else.

There are definitely quite a few horrible deaths as the result of both
atheists AND theists.  I'm sure Bobby can list quite a few for the atheist
side but fails to recognize that the theists are equally proficient at
genocide.  Perhaps, since I'm a bit weak on history, somone here would like
to give a list of wars caused/led by theists?  I can think of a few (Hitler
claimed to be a Christian for example) but a more complete list would
probably be more effective in showing Bobby just how absurd his statement
is.

> Peace,<FIRSTNAME>
On a side note, I notice you always sign your posts "Peace".  Perhaps you
should take your own advice and leave the atheists in peace with their
beliefs?

><FIRSTNAME><LASTNAME><LASTNAME><LASTNAME>

Nanci

.........................................................................
If you know (and are SURE of) the author of this quote, please send me
email<EMAIL><EMAIL>):
Lying to ourselves is more deeply ingrained than lying to others.
