# Supplementary material for: Migrating birds optimization-based feature selection for text classification
Source: PeerJ Comput Sci. 2024 Aug 30;10:e2263. doi: 10.7717/peerj-cs.2263 (PMC11639163; doi:10.7717/peerj-cs.2263)
Supplement: Supplemental Information 2 [file peerj-cs-10-2263-s002.zip › raw_data_part1_mod/20news-18828/alt.atheism/51155.txt]

From:<FIRSTNAME><FIRSTNAME><MIDDLENAME><LASTNAME><EMAIL><EMAIL>
Subject: Re: Dear<PREFIX><MIDDLENAME><MIDDLENAME><EMAIL><EMAIL><EMAIL> (<FIRSTNAME><FIRSTNAME><MIDDLENAME>) writes:
> means to me.  The full quote (Michael Cr<MIDDLENAME><MIDDLENAME>, _Jurrasic_Park_) was 
> something like "The earth has existed quite contently for billions of 
> years.  We have been here but for the blink of an eye, and if we were gone
> tomorrow, the earth would not miss us.".  I remember this quote to keep
> myself humble when thinking that we have progressed so far or that we
> are masters of this planet.
  
Cool quote.

> The earth doesn't need saving, it's existed quite happily with-
> out us, we are the ones who need saving.

Better watch it.  The theists will jump on you for that... :-)

> Brian<MIDDLENAME>.
> --
> THIS IS NOT A SIG FILE <MASKEDNUMBER> *    -"To the Earth, we have been
> THIS IS NOT A SIG FILE       <IPV6> *     here but for the blink of an
> OK, SO IT'S A SIG FILE            *     eye, if we were gone tomorrow, 
> posted by<EMAIL>  we would not be missed."-  
> who doesn't care who knows it.    *        (Jurassic Park) 
> ** DICLAIMER: I said this, I meant this, nobody made me do it.**

<FIRSTNAME><FIRSTNAME><FIRSTNAME><LASTNAME>
.........................................................................
If you know (and are SURE of) the author of this quote, please send me
email<EMAIL><EMAIL>):
Lying to ourselves is more deeply ingrained than lying to others.
