# Supplementary material for: Migrating birds optimization-based feature selection for text classification
Source: PeerJ Comput Sci. 2024 Aug 30;10:e2263. doi: 10.7717/peerj-cs.2263 (PMC11639163; doi:10.7717/peerj-cs.2263)
Supplement: Supplemental Information 2 [file peerj-cs-10-2263-s002.zip › raw_data_part1_mod/20news-18828/alt.atheism/51158.txt]

Subject: So what is<FIRSTNAME><FIRSTNAME>?
From:<EMAIL><EMAIL> (<FIRSTNAME><FIRSTNAME><FIRSTNAME><LASTNAME><LASTNAME><LASTNAME>)

As I was created in the image of<FIRSTNAME>aea, therefore I must
be the pinnacle of creation, She which Creates, She which
Births, She which Continues.

Or, to cut all the religious crap, I'm a<SEX>, thanks.
And it's sexism that started me on the road to atheism.

-- 
<FIRSTNAME><FIRSTNAME><FIRSTNAME><LASTNAME><LASTNAME><LASTNAME><IPV6><EMAIL>
Centigram Communications Corp       <STATE><CITY> California <ZIPCODE>

Kids, please don't try this at home.  Remember, I post professionally.
