# Supplementary material for: Migrating birds optimization-based feature selection for text classification
Source: PeerJ Comput Sci. 2024 Aug 30;10:e2263. doi: 10.7717/peerj-cs.2263 (PMC11639163; doi:10.7717/peerj-cs.2263)
Supplement: Supplemental Information 2 [file peerj-cs-10-2263-s002.zip › raw_data_part1_mod/20news-18828/alt.atheism/51159.txt]

Subject: Re: The wrong and the right.
From:<EMAIL><EMAIL><EMAIL> (<FIRSTNAME><FIRSTNAME><LASTNAME>)

In article <<MASKEDNUMBER>> writes:
>Hi.I'm a Turkish guy who had tried atheism,satenism and buddism at some instant
>s of hislife.Finally I decided on Islambecause of many facts which I intend to
> write here.From my point of view,you atheists are people who has dropped to a
>deep,dark well and thinking the only reality is the dusty walls of the well.But
> if you had looked a little bit upward you would see the blue skies.You'dsee t
>he truth but you close your eyes.Allah is the only GOD and Mohammed is his mess
> ager.now,let's generate some entropy in means of theology and thermodynamics.W
>hat's your point of view to the problem of the ''FIRST KISS''?That is,the first
> spark which was generated for the formation of the universe.Has it formed by i
>tself?You are bothering yourselves with the Big Bang but where is the first spa
>rk?Please think a bit.Think and return to the only reality of the universe:<STREET><CURRENCYNAME><STREET>
Uh oh.  This looks a bit too much like Bobby's "Atheism Is False" stuff.  Are
we really going to have to go through this again?  Maybe the universe is
cyclical!  :)  :(


--<FIRSTNAME><FIRSTNAME><LASTNAME>
