# Supplementary material for: Migrating birds optimization-based feature selection for text classification
Source: PeerJ Comput Sci. 2024 Aug 30;10:e2263. doi: 10.7717/peerj-cs.2263 (PMC11639163; doi:10.7717/peerj-cs.2263)
Supplement: Supplemental Information 2 [file peerj-cs-10-2263-s002.zip › raw_data_part1_mod/20news-18828/alt.atheism/51161.txt]

Subject: Re: Americans and Evolution
From:<EMAIL><EMAIL><EMAIL> (Henling, Lawrence M.)

In article <<BITCOINADDRESS><MASKEDNUMBER><LITECOINADDRESS><EMAIL><LITECOINADDRESS><EMAIL><LITECOINADDRESS><EMAIL><,<EMAIL><EMAIL><EMAIL> (<FULLNAME><EMAIL>.<EMAIL>) writes...
<In article <<MASKEDNUMBER><EMAIL><LITECOINADDRESS><EMAIL><MASKEDNUMBER><EMAIL><,<EMAIL><EMAIL><EMAIL> (Hen<FIRSTNAME>, Lawrence<EMAIL>.) writes...
<<Atheism (Greek 'a' not + 'theos' god)  Belief that there is no god.
<<Agnosticism (Greek 'a' not + ~ 'gnostein ?' know) Belief that it is
<<  not possible to determine if there is a god.

<No.  Agnosticism as you have here defined it is a positive belief--a
<belief that it is not possible to determine the existence of any gods.
<That's a belief I'm inclined to reject.  You have also defined atheism
<here as a positive belief--that there is no god.  A fairly large number
<of atheists on<CREDITCARDISSUER>.<CREDITCARDISSUER> reject this definition, instead holding that
<atheism is simply the absence of belief in a god. <FIRSTNAME><MIDDLENAME>, in
<_Atheism: A Philosophical Justification_, distinguishes strong atheism

 My mistake. I will have to get a newer dictionary and read the 
follow up line.

<FULLNAME><FULLNAME><EMAIL>
