# Supplementary material for: Migrating birds optimization-based feature selection for text classification
Source: PeerJ Comput Sci. 2024 Aug 30;10:e2263. doi: 10.7717/peerj-cs.2263 (PMC11639163; doi:10.7717/peerj-cs.2263)
Supplement: Supplemental Information 2 [file peerj-cs-10-2263-s002.zip › raw_data_part1_mod/20news-18828/alt.atheism/51163.txt]

From:<EMAIL><EMAIL> (<FULLNAME>)
Subject: Re: <Political Atheists?

In article<EMAIL> (<FULLNAME>) writes:
<FIRSTNAME><EMAIL> writes:
>>As for rape, surely there the burden of guilt is solely on the rapist?
>
>Not so.  If you are thrown into a cage with a tiger and get mauled, do you
>blame the tiger?

	A human has greater control over his/her actions, than a 
predominately instictive tiger.

	A proper analogy would be:

	If you are thrown into a cage with a person and get mauled, do you 
blame that person?

	Yes. [ providing that that person was in a responsible frame of 
mind, eg not clinicaly insane, on PCB's, etc. ]

---

<MAC>    "One thing that relates is among Navy men that get tatoos that 
        say "Mom", because of the love of their mom.  It makes for more 
        virile men."

  <FIRSTNAME><LASTNAME><LASTNAME><LASTNAME>  (<EMAIL><EMAIL> )
       <DATE>  The one TRUE Muslim left in the world. 
