# Supplementary material for: Migrating birds optimization-based feature selection for text classification
Source: PeerJ Comput Sci. 2024 Aug 30;10:e2263. doi: 10.7717/peerj-cs.2263 (PMC11639163; doi:10.7717/peerj-cs.2263)
Supplement: Supplemental Information 2 [file peerj-cs-10-2263-s002.zip › raw_data_part1_mod/20news-18828/alt.atheism/51170.txt]

Subject: Re: Gospel Dating
From:<EMAIL><EMAIL> (<FIRSTNAME><LASTNAME><LASTNAME>)

>DATE:  <DATE>,<DATE><TIME>
>FROM:  <FIRSTNAME><FIRSTNAME><FIRSTNAME><EMAIL><EMAIL>>In article <<LITECOINADDRESS><USERAGENT><LITECOINADDRESS><USERAGENT><LITECOINADDRESS><USERAGENT><LITECOINADDRESS><USERAGENT><LITECOINADDRESS><EMAIL><USERAGENT> (<FULLNAME><USERNAME><FULLNAME><LASTNAME><FULLNAME><LASTNAME>) writes:
>> In article <<MASKEDNUMBER><IPV6><EMAIL><IPV6><EMAIL><IPV6><EMAIL> (<FIRSTNAME><MIDDLENAME><FIRSTNAME>) writes:
>> 
>> >THE ILLIAD IS THE UNDISPUTED WORD OF GOD(tm)    *prove me wrong*
>> 
>> 	I dispute it.<IPV6>>> <USERNAME><MASKEDNUMBER><USERNAME>Ergo: by counter-example: you are proven wrong.
>
>	I dispute your counter-example
>
>	Ergo: by counter-counter-example: you are wrong and
>	I am right so<FIRSTNAME><FIRSTNAME><LITECOINADDRESS>
This looks like a serious case of temporary Islam. 
