# Supplementary material for: Migrating birds optimization-based feature selection for text classification
Source: PeerJ Comput Sci. 2024 Aug 30;10:e2263. doi: 10.7717/peerj-cs.2263 (PMC11639163; doi:10.7717/peerj-cs.2263)
Supplement: Supplemental Information 2 [file peerj-cs-10-2263-s002.zip › raw_data_part1_mod/20news-18828/alt.atheism/51171.txt]

Subject: A word of advice
From:<EMAIL><EMAIL><EMAIL><EMAIL> (The One and Only)

In article<EMAIL><EMAIL> (<FIRSTNAME><FIRSTNAME><LASTNAME><LASTNAME>) writes:
>
>I've said enough times that there is no "alternative" that should think you
>might have caught on by now.  And there is no "alternative", but the point
>is, "rationality" isn't an alternative either.  The problems of metaphysical
>and religious knowledge are unsolvable-- or I should say, humans cannot
>solve them.

How does that saying go: Those who say it can't be done shouldn't interrupt
those who are doing it.

<FIRSTNAME><SUFFIX>--
Have you washed your brain today?
