# Supplementary material for: Migrating birds optimization-based feature selection for text classification
Source: PeerJ Comput Sci. 2024 Aug 30;10:e2263. doi: 10.7717/peerj-cs.2263 (PMC11639163; doi:10.7717/peerj-cs.2263)
Supplement: Supplemental Information 2 [file peerj-cs-10-2263-s002.zip › raw_data_part1_mod/20news-18828/alt.atheism/51174.txt]

Subject: Re: islamic authority over women
From:<EMAIL><EMAIL> (<FIRSTNAME><LASTNAME><LASTNAME><LASTNAME>)

In article <<EMAIL>><EMAIL><EMAIL> (<USERAGENT>.<USERAGENT>.<LASTNAME><LASTNAME><LITECOINADDRESS> ) writes:
>
>Peace,

  Bobby:

  Get this the hell out of your .sig until you 1) learn what it
  stands for and 2) really mean it.
<USERAGENT>ANONYMIZED_URL<USERAGENT>ANONYMIZED_URL<USERAGENT>ANONYMIZED_URL<USERAGENT>ANONYMIZED_URL\ 

<FIRSTNAME><FULLNAME><MIDDLENAME><MIDDLENAME><EMAIL><EMAIL> 

They said that Queens could stay, they blew the Bronx away,
and sank Manhattan out at sea.
<IBAN>
