# Supplementary material for: Migrating birds optimization-based feature selection for text classification
Source: PeerJ Comput Sci. 2024 Aug 30;10:e2263. doi: 10.7717/peerj-cs.2263 (PMC11639163; doi:10.7717/peerj-cs.2263)
Supplement: Supplemental Information 2 [file peerj-cs-10-2263-s002.zip › raw_data_part1_mod/20news-18828/alt.atheism/51177.txt]

Subject: Re: <Political Atheists?
From:<EMAIL><EMAIL> (<FIRSTNAME><MIDDLENAME><MIDDLENAME>)

In article<EMAIL><EMAIL>>,<EMAIL><EMAIL> (<FIRSTNAME><MIDDLENAME><MIDDLENAME>) writes:
|> (reference line trimmed)
|> 
|><EMAIL> (<FIRSTNAME><LASTNAME><LASTNAME>) writes:<MASKEDNUMBER><MAC>|> [...]
<USERNAME>|<CURRENCYSYMBOL> >There is a good deal more confusion here.   You started off with the 
|> >assertion that there was some "objective" morality, and as you admit
|> >here, you finished up with a recursive definition.   Murder is 
|> >"objectively" immoral, but eactly what is murder and what is not itself
|> >requires an appeal to morality.<MAC><USERNAME> Yes.<USERNAME> >Now you have switch targets a little, but only a little.   Now you are
|> >asking what is the "goal"?   What do you mean by "goal?".   Are you
|> >suggesting that there is some "objective" "goal" out there somewhere,
|> >and we form our morals to achieve it?<USERNAME> Well, for example, the goal of "natural" morality is the survival and
|> propogation of the species. 


I got just this far.   What do you mean by "goal"?    I hope you
don't mean to imply that evolution has a conscious "goal".

<FIRSTNAME>.
