# Supplementary material for: Migrating birds optimization-based feature selection for text classification
Source: PeerJ Comput Sci. 2024 Aug 30;10:e2263. doi: 10.7717/peerj-cs.2263 (PMC11639163; doi:10.7717/peerj-cs.2263)
Supplement: Supplemental Information 2 [file peerj-cs-10-2263-s002.zip › raw_data_part1_mod/20news-18828/alt.atheism/51178.txt]

Subject: Re: <Political Atheists?
From:<EMAIL><EMAIL> (<FULLNAME>)

In article<EMAIL><EMAIL>>,<EMAIL><EMAIL> (<FULLNAME>) writes:<EMAIL> (<FIRSTNAME><LASTNAME><LASTNAME><LASTNAME>) writes:
|> 
|> >My personal objection is that I find capital punishment to be
|> >cruel and unusual punishment under all circumstances.
|> 
|> It can be painless, so it isn't cruel.  And, it has occurred frequently
|> since the dawn of time, so it is hardly unusual.

<LASTNAME><MIDDLENAME>!  You mean that as long as I put you to sleep first,
I can kill you without being cruel?

This changes everything.
<FIRSTNAME><FIRSTNAME>.
