# Supplementary material for: Migrating birds optimization-based feature selection for text classification
Source: PeerJ Comput Sci. 2024 Aug 30;10:e2263. doi: 10.7717/peerj-cs.2263 (PMC11639163; doi:10.7717/peerj-cs.2263)
Supplement: Supplemental Information 2 [file peerj-cs-10-2263-s002.zip › raw_data_part1_mod/20news-18828/alt.atheism/51179.txt]

Subject: Re: <Political Atheists?
From:<EMAIL><EMAIL> (<FIRSTNAME><MIDDLENAME><MIDDLENAME>)

In article<EMAIL>>,<EMAIL><EMAIL> (<FIRSTNAME><EMAIL>) writes:<EMAIL> (<FIRSTNAME><MIDDLENAME><MIDDLENAME>) writes:
|> 
|> >Now along comes<PREFIX><FIRSTNAME><LASTNAME> and says "Here is an "objective
|> >moral system".  And then I start to ask him about the definitions
|> >that this "objective" system depends on, and, predictably, the whole<JOBAREA>|> >thing falls apart.
|> 
|> It only falls apart if you attempt to apply it.  This doesn't mean that
|> an objective system can't exist.  It just means that one cannot be
|> implemented.

It's not the fact that it can't exist that bothers me.   It's 
the fact that you don't seem to be able to define it.

If I wanted to hear about indefinable things that might in
principle exist as long as you don't think about them too
carefully, I could ask a religious person, now couldn't I?
<FIRSTNAME><FIRSTNAME>.
