# Supplementary material for: Migrating birds optimization-based feature selection for text classification
Source: PeerJ Comput Sci. 2024 Aug 30;10:e2263. doi: 10.7717/peerj-cs.2263 (PMC11639163; doi:10.7717/peerj-cs.2263)
Supplement: Supplemental Information 2 [file peerj-cs-10-2263-s002.zip › raw_data_part1_mod/20news-18828/alt.atheism/51180.txt]

Subject: Re: >>>>>>Pompous ass
From:<EMAIL><EMAIL> (<FULLNAME>)

In article <<EMAIL>>,<EMAIL><EMAIL> (<FULLNAME>) writes:
<EMAIL>><EMAIL> (<FULLNAME>) writes:
|> 
|> >>Then why do people keep asking the same questions over and over?
|> >Because you rarely ever answer them.
|<USERNAME>|> Nope, I've answered each question posed, and most were answered multiple
|> times.<FIRSTNAME>	He:   Fifty dollars if I can't answer your question.<FIRSTNAME>	She:  What is the Big Bang theory.

	He:   The Big Bang theory is a recipe for cookies.<FIRSTNAME>	She:  Fifty dollars, please.<IPV6>	He:   Hey, I didn't say the answers would make sense.
<FIRSTNAME><FIRSTNAME>.
