# Supplementary material for: Migrating birds optimization-based feature selection for text classification
Source: PeerJ Comput Sci. 2024 Aug 30;10:e2263. doi: 10.7717/peerj-cs.2263 (PMC11639163; doi:10.7717/peerj-cs.2263)
Supplement: Supplemental Information 2 [file peerj-cs-10-2263-s002.zip › raw_data_part1_mod/20news-18828/alt.atheism/51181.txt]

Subject: Re: >>>>>>Pompous ass
From:<EMAIL><EMAIL> (<FIRSTNAME><MIDDLENAME><MIDDLENAME>)

In article <<EMAIL>>,<EMAIL><EMAIL> (<FIRSTNAME><MIDDLENAME><EMAIL>) writes:
<EMAIL> (<FIRSTNAME><LASTNAME><LASTNAME>) writes:
|> 
|<USERNAME> >>>How long does it [the motto] have to stay around before it becomes the
|> >>>default?  ...  Where's the cutoff point? 
|> >>I don't know where the exact cutoff is, but it is at least after a few
|> >>years, and surely after 40 years.
|> >Why does the notion of default not take into account changes
|> >in population makeup? <MAC> Specifically, which changes are you talking about?  Are you arguing
|> that the motto is interpreted as offensive by a larger portion of the<JOBAREA> population now than 40 years ago?

No, do I have to?    I'm just commenting that it makes very
little sense to consider everything we inherit to be the default.

Seen any steam trains recently?
<FIRSTNAME><FIRSTNAME>.
