# Supplementary material for: Migrating birds optimization-based feature selection for text classification
Source: PeerJ Comput Sci. 2024 Aug 30;10:e2263. doi: 10.7717/peerj-cs.2263 (PMC11639163; doi:10.7717/peerj-cs.2263)
Supplement: Supplemental Information 2 [file peerj-cs-10-2263-s002.zip › raw_data_part1_mod/20news-18828/alt.atheism/51182.txt]

Subject: Re: Concerning God's Morality (long)
From:<EMAIL><EMAIL> (<FULLNAME><LASTNAME>)

In article <<MASKEDNUMBER>@<EMAIL><EMAIL>>,<EMAIL><EMAIL>
responds to a lot of grief given to him
>In article <<MASKEDNUMBER>@<EMAIL><EMAIL><CITY>.<EMAIL>U>,<EMAIL> (<FIRSTNAME><LASTNAME>)
a.k.a. "The Sagemaster"
[ . . .]
>But then I ask, So?  Where is this relevant to my discussion in
>answering John's question of why?  Why are there genetic diseases,
>and why are there so many bacterial and viral diseases which require
>babies to develop antibodies.  Is it God's fault? (the original
>question) -- I say no, it is not.

Most of<FIRSTNAME><FIRSTNAME>'s followup *was* irrelevant to the original question,
but this is not unusual, as threads often quickly evolve away from
the original topic.  What I could not understand is why<FIRSTNAME> spent so
much time responding to what he regarded as irrelevancies.

[ . . . ]
>> May I ask, where is this 'collective' bullcrap coming from?
[ . . . ]
>
>By "collective" I was referring to the idea that God works with
>humanity on two levels, individually and collectively.  If mankind
>as a whole decides to undertake a certain action (the majority of
>mankind),

Well, I guess hypothetical Adam was "the majority of mankind"
seeing how he was the ONLY man at the time.

>then God will allow the consequences of that action to
>affect mankind as a whole.  If you didn't understand that, then I
>apologize for not using one and two syllable words in my discussion.

I understand what you mean by "collective," but I think it is an
insane perversion of justice.  What sort of judge would punish the
descendants for a crime committed by their ancestor?

>If you want to be sure that I read your post and to provide a
>response, send a copy to<EMAIL>.  I can't read
>a.a. every day, and some posts slip by.  Thanks.<FIRSTNAME>
Well, I must admit that you probably read a.a. more often than I read
the Bible these days.  But you missed a couple of good followups to
your post.  I'm sending you a personal copy of my followup which I
hope you will respond to publically in a.a.

<FIRSTNAME>
The Sageless
