# Supplementary material for: Migrating birds optimization-based feature selection for text classification
Source: PeerJ Comput Sci. 2024 Aug 30;10:e2263. doi: 10.7717/peerj-cs.2263 (PMC11639163; doi:10.7717/peerj-cs.2263)
Supplement: Supplemental Information 2 [file peerj-cs-10-2263-s002.zip › raw_data_part1_mod/20news-18828/alt.atheism/51184.txt]

From:<EMAIL><EMAIL> (<FIRSTNAME><LASTNAME><MIDDLENAME>)
Subject: Re: Jews can't hide from<USERNAME><USERNAME>
In article <<MASKEDNUMBER><EMAIL>>,<EMAIL><EMAIL><EMAIL> writes:
|> In article<EMAIL><EMAIL>>,<EMAIL><EMAIL> (<FIRSTNAME><LASTNAME><MIDDLENAME>) writes
>
> Well, Germany was hardly the ONLY country to discriminate against the 
> Jews, although it has the worst reputation because it did the best job 
> of expressing a general European dislike of them.  This should not turn 
> into a debate on antisemitism, but you should also point out that Luther's
>  antiSemitism was based on religious grounds, while Hitler's was on racial 
> grounds, and Wagnmer's on aesthetic grounds.  Just blanketing the whole 
> group is poor analysis, even if they all are bigots.

I find these to be intriguing remarks.   Could you give us a bit
more explanation here?   For example, which religion is anti-semitic,
and which aesthetic?
<FIRSTNAME><FIRSTNAME>.
