# Supplementary material for: Migrating birds optimization-based feature selection for text classification
Source: PeerJ Comput Sci. 2024 Aug 30;10:e2263. doi: 10.7717/peerj-cs.2263 (PMC11639163; doi:10.7717/peerj-cs.2263)
Supplement: Supplemental Information 2 [file peerj-cs-10-2263-s002.zip › raw_data_part1_mod/20news-18828/alt.atheism/51185.txt]

From:<EMAIL><EMAIL> (<FIRSTNAME><LASTNAME><LASTNAME>)
Subject: Re: Yet more Rushdie [Re: ISLAMIC LAW]

In article <<MASKEDNUMBER><EMAIL>>,<EMAIL><EMAIL><EMAIL> (<FIRSTNAME><MIDDLENAME>) writes:
|> In<EMAIL><EMAIL> (<FIRSTNAME><LASTNAME><LASTNAME>) writes:
<USERNAME>|> >Should we British go around blowing up skyscrapers next?
|> 
|> I don't know if you are doing so, but it seems you are implying 
|> (1) that the person accused of blowing up the WTC in NY actually did it,
|> and
|> (2) that Islamic teachings have something to do with blowing up the WTC.

I was replying to a person who attempted to justify the fatwa
against Rushdie on the grounds that his work was intentionally
insulting. 

I think that to take a single sentence from a fairly long
posting, and to say 

	"I don't know if you are doing so, but it 
	seems you are implying....."

is at the very best quite disingenuous, and perhaps even
dishonest.    If anyone care to dig back and read the full
posting, they will see nothing of the kind.

I trust you don't deny that Islamic teaching has "something
to do" with the fatwa against Rushdie?
<FIRSTNAME><FIRSTNAME>.
