# Supplementary material for: Migrating birds optimization-based feature selection for text classification
Source: PeerJ Comput Sci. 2024 Aug 30;10:e2263. doi: 10.7717/peerj-cs.2263 (PMC11639163; doi:10.7717/peerj-cs.2263)
Supplement: Supplemental Information 2 [file peerj-cs-10-2263-s002.zip › raw_data_part1_mod/20news-18828/alt.atheism/51186.txt]

From:<EMAIL><EMAIL> (<FIRSTNAME><LASTNAME><LASTNAME>)
Subject: Re: An Anecdote about Islam

In article <<EMAIL>edu>,<EMAIL><EMAIL><EMAIL> (<FIRSTNAME><FIRSTNAME><LASTNAME><LASTNAME>) writes:
|<FIRSTNAME>|> I don't understand the point of this petty sarcasm. It is a basic 
|> principle of Islam that if one is born muslim or one says "I testify
|> that there is no god but God and Mohammad is a prophet of God" that,
|> so long as one does not explicitly reject Islam by word then one _must_
|> be considered muslim by all muslims. So the phenomenon you're attempting
|> to make into a general rule or psychology is a direct odds with basic
|> Islamic principles. If you want to attack Islam you could do better than
|> than to argue against something that Islam explicitly contradicts.

Then<PREFIX><LASTNAME><LASTNAME><LASTNAME> is incorrect when he says that when committing
bad acts, people temporarily become atheists?
<FIRSTNAME><FIRSTNAME>.
