# Supplementary material for: Migrating birds optimization-based feature selection for text classification
Source: PeerJ Comput Sci. 2024 Aug 30;10:e2263. doi: 10.7717/peerj-cs.2263 (PMC11639163; doi:10.7717/peerj-cs.2263)
Supplement: Supplemental Information 2 [file peerj-cs-10-2263-s002.zip › raw_data_part1_mod/20news-18828/alt.atheism/51187.txt]

From:<EMAIL><EMAIL> (<FIRSTNAME><LASTNAME>)
Subject: Re: Genocide is Caused by Atheism
<EMAIL> (<FIRSTNAME>.N.<LASTNAME><LASTNAME><LASTNAME> ) writes:

>If Saddam believed in God, he would pray five times a
>day.
>
>Communism, on the other hand, actually committed genocide in the name of
>atheism, as Lenin and Stalin have said themselves.  These two were die
>hard atheist (Look! A pun!) and believed in atheism as an integral part
>of communism.

No,<FIRSTNAME>.  Stalin killed millions in the name of Socialism.  Atheism was a
characteristic of the Lenin-Stalin version of Socialism, nothing more.
Another characteristic of Lenin-Stalin Socialism was the centralization of
food distribution.  Would you therefore say that Stalin and Lenin killed
millions in the name of rationing bread?  Of course not.


>More horrible deaths resulted from atheism than anything else.

In earlier posts you stated that true (Muslim) believers were incapable of
evil.  I suppose if you believe that, you could reason that no one has ever
been killed in the name of religion.  What a perfect world you live in,
<FIRSTNAME><FIRSTNAME>.  


>One of the reasons that you are atheist is that you limit God by giving
>God a form.  God does not have a "face".

<FIRSTNAME><FIRSTNAME> is referring to a rather obscure law in _The Good Atheist's 
Handbook_:

Law XXVI.A.3: Give that which you do not believe in a face.  

You must excuse us,<FIRSTNAME>.  When we argue<FIRSTNAME>ainst theism, we usually argue
against the Christian idea of God.  In the realm of Christianity, man was
created in God's image.  

-- <IBAN><ETHEREUMADDRESS><IBAN>|<FIRSTNAME><LASTNAME><IP><IPV6> Soph<JOBTYPE>, Computer Science |
| Virginia Tech,<CITY><CITY>,<STATE>  USA <EMAIL><EMAIL>  |
|____________________________________________________________________|
