# Supplementary material for: Migrating birds optimization-based feature selection for text classification
Source: PeerJ Comput Sci. 2024 Aug 30;10:e2263. doi: 10.7717/peerj-cs.2263 (PMC11639163; doi:10.7717/peerj-cs.2263)
Supplement: Supplemental Information 2 [file peerj-cs-10-2263-s002.zip › raw_data_part1_mod/20news-18828/alt.atheism/51189.txt]

From:<EMAIL><EMAIL><EMAIL><EMAIL> (<FIRSTNAME><FIRSTNAME><FIRSTNAME><FULLNAME>.<LASTNAME><LASTNAME>)
Subject: Re: A visit from the Jehovah's Witnesses

>>>>> On<DATE><TIME>,<EMAIL><EMAIL> said:

:> God is eternal. <IPV6>:<IPV6> Jesus is God. <IPV6><IP> Therefore, Jesus is eternal. <IPV6>:> This works both logically and mathematically.  God is of the set of
:> things which are eternal.  Jesus is a subset of God.   Therefore
:> Jesus belongs to the set of things which are eternal.

Everything isn't always so logical....

Mercedes is a car.
That girl is Mercedes.
Therefore, that girl is a car?
<LASTNAME>
