# Supplementary material for: Migrating birds optimization-based feature selection for text classification
Source: PeerJ Comput Sci. 2024 Aug 30;10:e2263. doi: 10.7717/peerj-cs.2263 (PMC11639163; doi:10.7717/peerj-cs.2263)
Supplement: Supplemental Information 2 [file peerj-cs-10-2263-s002.zip › raw_data_part1_mod/20news-18828/alt.atheism/51190.txt]

From:<EMAIL><EMAIL> (<FIRSTNAME><LASTNAME><LASTNAME>)
Subject: Re: <Political Atheists?

In article <<MASKEDNUMBER><EMAIL><MASKEDNUMBER><EMAIL>>,<EMAIL><EMAIL> (<FIRSTNAME><FIRSTNAME>) writes:
|> In article <<MASKEDNUMBER><EMAIL><MASKEDNUMBER><EMAIL><MASKEDNUMBER><EMAIL>
<EMAIL> (<FIRSTNAME><LASTNAME><LASTNAME>) writes:
|> >The "automobile system" kills non-driving passengers, not to mention
|> >pedestrians.  You need not drive or even use a car to be killed by one.
|> 
|> Indeed, and it kills far more than a system of public transport would.  I am
|> therefore entirely in favour of banning private cars and replacing them with
|> trains, buses, taxis, bicycles, and so on.

Seconded.   I cycle to work each day, and if we could just get
those damned cars and their cretinous drivers off the road, it
would be a lot more fun.
<FIRSTNAME><FIRSTNAME>.
