# Supplementary material for: Migrating birds optimization-based feature selection for text classification
Source: PeerJ Comput Sci. 2024 Aug 30;10:e2263. doi: 10.7717/peerj-cs.2263 (PMC11639163; doi:10.7717/peerj-cs.2263)
Supplement: Supplemental Information 2 [file peerj-cs-10-2263-s002.zip › raw_data_part1_mod/20news-18828/alt.atheism/51191.txt]

From:<EMAIL><EMAIL> (<FIRSTNAME><LASTNAME><LASTNAME>)
Subject: Re: <Political Atheists?

In article <<EMAIL>>,<EMAIL><EMAIL> (<FIRSTNAME><FIRSTNAME>) writes:<EMAIL> (<FIRSTNAME><LASTNAME><LASTNAME>) writes:<IPV6>  And we, meaning people who drive,
|> > accept the risks of doing so, and contribute tax money to design systems
|> > to minimize those risks.
|> 
|> Eh?  We already have systems to minimize those risks.  It's just that you car
|> drivers don't want to use them.
|> 
|> They're called bicycles, trains and buses.

Poor<FIRSTNAME>.   A million posters to call "you car drivers" and he
chooses me, a non car owner.
<FIRSTNAME><FIRSTNAME>.
