# Supplementary material for: Migrating birds optimization-based feature selection for text classification
Source: PeerJ Comput Sci. 2024 Aug 30;10:e2263. doi: 10.7717/peerj-cs.2263 (PMC11639163; doi:10.7717/peerj-cs.2263)
Supplement: Supplemental Information 2 [file peerj-cs-10-2263-s002.zip › raw_data_part1_mod/20news-18828/alt.atheism/51192.txt]

From:<EMAIL><EMAIL> (<FIRSTNAME><LASTNAME><LASTNAME>)
Subject: Re: Omnipotence (was Re: Speculations)

In article <<MASKEDNUMBER><EMAIL><MASKEDNUMBER><EMAIL><MASKEDNUMBER><EMAIL>>,<EMAIL><EMAIL> writes:
|> In article <<MASKEDNUMBER><EMAIL><MASKEDNUMBER><EMAIL><MASKEDNUMBER>>, "<FIRSTNAME><LASTNAME><LASTNAME>"<EMAIL> writes:
|> >>DATE:  <DATE>,<DATE><TIME><DATE>FROM:  <FIRSTNAME><FIRSTNAME><MIDDLENAME><LASTNAME><EMAIL><EMAIL><IPV6>. Can god uncreate itself?<FIRSTNAME><USERNAME><MAC><USERNAME> No.  For if He did, He would violate His own nature which He cannot do.<FIRSTNAME>|> >>> It is God's nature to Exist.  He is, after all, the "I AM" which is
|> >>> a statement of His inherent Existence.  He is existence itself.
|> >>> Existence cannot "not-exist".<DISPLAYNAME><USERNAME><DISPLAYNAME><USERNAME> >>Then, as mentioned above, he must not be very omnipotent.<FIRSTNAME><USERNAME> What do you mean by omnipotent here?  Do you mean by "omnipotent"
|> that God should be able to do anything/everything?  This creates
|> a self-contradictory definition of omnipotence which is effectively
|> useless.<USERNAME> To be descriptive, omnipotence must mean "being all-powerful" and
|> not "being able to do anything/everything".<DISPLAYNAME>|<USERNAME>|> Let me illustrate by analogy.
|> Suppose the United States were the only nuclear power on earth.  Suppose
|> further that the US military could not effectively be countered by any
|> nation or group of nations.  The US has the power to go into any country<CITY>|<CITY> at any time for any reason to straighten things out as the leaders of the
|> US see fit.  The US would be militarily "omnipotent".

Did you check with the Afghans before posting this?   They
might disagree.
<USERNAME><USERNAME>
