# Supplementary material for: Migrating birds optimization-based feature selection for text classification
Source: PeerJ Comput Sci. 2024 Aug 30;10:e2263. doi: 10.7717/peerj-cs.2263 (PMC11639163; doi:10.7717/peerj-cs.2263)
Supplement: Supplemental Information 2 [file peerj-cs-10-2263-s002.zip › raw_data_part1_mod/20news-18828/alt.atheism/51195.txt]

From:<EMAIL><EMAIL><EMAIL> (Hen<FIRSTNAME>, Lawrence M.)
Subject: Re: Americans and Evolution

In article <<MASKEDNUMBER><EMAIL>jit<EMAIL>jit<EMAIL>>,<EMAIL><EMAIL> (<FIRSTNAME><FULLNAME> Eng.Sci.) writes...
>In article <<MASKEDNUMBER><EMAIL>tech<EMAIL>><EMAIL><EMAIL><EMAIL> (Hen<FIRSTNAME>, Lawrence M.) writes:
>	For a complete description of what is, and is not atheism
>or agnosticism see the FAQ for alt.atheism in alt.answers... I think.<EMAIL>

 I apologize for posting this. I thought it was only going to talk.origins.
I also took my definitions from a 1938 Websters.
 Nonetheless, the apparent past arguments over these words imply that like
'bimonthly' and 'biweekly' they have no commonly accepted definitions and
should be used with care.

<FULLNAME><FULLNAME><EMAIL><EMAIL><EMAIL>
