# Supplementary material for: Migrating birds optimization-based feature selection for text classification
Source: PeerJ Comput Sci. 2024 Aug 30;10:e2263. doi: 10.7717/peerj-cs.2263 (PMC11639163; doi:10.7717/peerj-cs.2263)
Supplement: Supplemental Information 2 [file peerj-cs-10-2263-s002.zip › raw_data_part1_mod/20news-18828/alt.atheism/51196.txt]

From:<EMAIL><EMAIL><EMAIL> (F.<LASTNAME><LASTNAME>)
Subject: Re: Jews can't hide from<USERNAME><USERNAME>
In article <<EMAIL>>,<EMAIL><EMAIL> (<FIRSTNAME><MIDDLENAME><MIDDLENAME>) writes:
> In article <<MASKEDNUMBER><EMAIL><MASKEDNUMBER><EMAIL><MASKEDNUMBER><EMAIL>>,<EMAIL><EMAIL><EMAIL> (<FIRSTNAME><FIRSTNAME><LASTNAME>) writes:
> |> In article <<EMAIL>><EMAIL> (<FIRSTNAME><LASTNAME><LASTNAME>) writes:
<MASKEDNUMBER> >
> |> Deletions...
> |> Er,<FIRSTNAME>, what Ken said was:<MASKEDNUMBER>   There have previously been people like you in your country.  Unfortunately,<IPV6>  most Jews did not survive.<MASKEDNUMBER><USERNAME><MASKEDNUMBER> That sure sounds to me like Ken is accusing the guy of being a Nazi.
> 
> Hitler and the Nazis didn't spring fully formed from the forehead
> of<CITY>.   They didn't invent anti-semitism.   They built on a 
> foundation of anti-semitism that was already present in Germany.   
> This foundation of anti-semitism was laid down, not by the Nazis, 
> but by the people I listed, and also by hundreds of years of unthinking, 
> knee-jerk bigotry, on the part of perfectly ordinary people, and, of
> course, their pastors and priests.
> 
> What we have to worry about today is not whether some Hollywood
> Hitler in a black uniform is going to come striding onto the German
> stage in one unprepared step, but whether those same bedrock foundations
> of anti-semitism are being laid do<SUFFIX><SUFFIX>, little by little, in Germany,<CITY> as we speak.
> 
> And if so, they will be laid down, not by<COMPANY_NAME><COMPANY_NAME> and<COMPANY_NAME>, who
> will come later, but by "people like" the poster in question.   The
> people who think that casual anti-semitism is acceptable, or even fun.<IPV6>
Deletions...
> I did.     Now may I suggest, with the greatest possible respect, that
> you go read some history?
<USERNAME>So, you consider the german poster's remark anti-semitic?  Perhaps you
imply that anyone in Germany who doesn't agree with israely policy in a
nazi?  Pray tell, how does it even qualify as "casual anti-semitism"? 
If the term doesn't apply, why then bring it up?

Your own bigotry is shining through. <MAC>  DISCLAIMER: The opinions expressed in this posting are mine
 <MAC>  solely and do not represent my employer in any way.
       F. A.<LASTNAME><LASTNAME> AIX Technical Support |<EMAIL><EMAIL><EMAIL>
