# Supplementary material for: Migrating birds optimization-based feature selection for text classification
Source: PeerJ Comput Sci. 2024 Aug 30;10:e2263. doi: 10.7717/peerj-cs.2263 (PMC11639163; doi:10.7717/peerj-cs.2263)
Supplement: Supplemental Information 2 [file peerj-cs-10-2263-s002.zip › raw_data_part1_mod/20news-18828/alt.atheism/51197.txt]

From:<EMAIL><EMAIL> (<FIRSTNAME><SUFFIX><LASTNAME>)
Subject: Re: Omnipotence (was Re: Speculations)

In article <<MASKEDNUMBER><EMAIL><MASKEDNUMBER><EMAIL><MASKEDNUMBER><EMAIL><MASKEDNUMBER><EMAIL>><EMAIL><EMAIL> writes:

>God is effectively limited in the same sense.  He is all powerful, but
>He cannot use His power in a way that would violate the essence of what
>He, Himself is.

	Cannot? Try, will not.

---

<MAC>  "One thing that relates is among Navy men that get tatoos that 
        say "Mom", because of the love of their mom.  It makes for more 
        virile men."

 <FIRSTNAME><LASTNAME><LASTNAME><LASTNAME>  (<EMAIL><EMAIL> )
 <DATE>  The one TRUE Muslim left in the world. 
