# Supplementary material for: Migrating birds optimization-based feature selection for text classification
Source: PeerJ Comput Sci. 2024 Aug 30;10:e2263. doi: 10.7717/peerj-cs.2263 (PMC11639163; doi:10.7717/peerj-cs.2263)
Supplement: Supplemental Information 2 [file peerj-cs-10-2263-s002.zip › raw_data_part1_mod/20news-18828/alt.atheism/51199.txt]

From:<EMAIL><EMAIL><EMAIL> (<FIRSTNAME><FIRSTNAME><SUFFIX><LASTNAME><LASTNAME>)
Subject: Islam vs the Jehovah's Witnesses

In article <<MASKEDNUMBER>@Princeton<EMAIL><EMAIL><EMAIL><EMAIL> writes:
>In article <<MASKEDNUMBER><EMAIL><EMAIL><EMAIL><EMAIL><EMAIL> writes:
>>But God created Lucifer with a perfect nature and gave him along with
>>the other angels free moral will.<FIRSTNAME>>
>>Now God could have prevented Lucifer's fall by taking away his ability
>>to choose between moral alternatives (worship God or worship himself),
>
>So Lucifer's moral choices are determined by his will.
>What determines what his will is?
<EMAIL><EMAIL>  Standard opinion: Opinions are delta-correlated.

<LASTNAME><FIRSTNAME><LASTNAME>
A few posts ago you said that Lucifer had no free will.  From the above
it seems the JW believes the contrary.

Are you talking about the same Lucifer?

If so, can you suggest an experiment to determine which of you is wrong?

Or do you claim that you are both right?
<FIRSTNAME>-<FIRSTNAME>
