# Supplementary material for: Migrating birds optimization-based feature selection for text classification
Source: PeerJ Comput Sci. 2024 Aug 30;10:e2263. doi: 10.7717/peerj-cs.2263 (PMC11639163; doi:10.7717/peerj-cs.2263)
Supplement: Supplemental Information 2 [file peerj-cs-10-2263-s002.zip › raw_data_part1_mod/20news-18828/alt.atheism/51200.txt]

From:<EMAIL><EMAIL><EMAIL> (<FIRSTNAME><FIRSTNAME><SUFFIX><LASTNAME><LASTNAME>)
Subject: Re: Had to share this

In article <<MASKEDNUMBER><EMAIL><MASKEDNUMBER><EMAIL><MASKEDNUMBER><EMAIL><MASKEDNUMBER><EMAIL>><EMAIL><EMAIL> (earthbound misfit, I) writes:<EMAIL> (<FIRSTNAME><LASTNAME><LASTNAME><LASTNAME>) writes:<FIRSTNAME>>
>> Warning - if you are anything like a devout Christian this post is
>> really going to offend and/or upset you.
>
>[...numerous Ctrl-Ls deleted...hehehe...]
>
>> I assume everyone here is familiar with the Christian `fish' symbol.
>> The one on the back of all those Volvos.
>> The one that looks (something) like<IPV6>>> Or perhaps more like<CURRENCYSYMBOL> ?<IPV6>>> Well, I found out this morning where it comes from ...
>> 
>> It's been stolen from the pagans, like so much else ...
>> 
>> (Last last chance to be blisfully ignorant ;-]
>> 
>> Hmm, how can I put it.
>> 
>> Well, it comes from, this ...<IPV6>>> Sigh, I hate drawing with ascii chars.
>> Still, I think you can work it out from there ...
>
>If you haven't, go read "Skinny Legs and All" by Tom Robbins. If he's even
>50% accurate then most of the modern religions have been "appropriated".
>It's also a great book.
>
>Followups to alt.atheism, whose readers are probably slightly more authorative
>on this.
>
>						- k
>-- 
><FULLNAME><EMAIL><STREETADDRESS>ME<STREET><BUILDINGNUMBER><BUILDINGNUMBER><BUILDINGNUMBER><BUILDINGNUMBER><BUILDINGNUMBER>
>"J<FIRSTNAME><FULLNAME><LASTNAME><LASTNAME><LASTNAME> n<LASTNAME><SUFFIX>?"

<LASTNAME>
I thought it was derived from a Greek acronym.  My Greek isn't up to much, but
it goes something like this:

	Jesus Christ, God =><FIRSTNAME><FIRSTNAME><FIRSTNAME><LASTNAME><LASTNAME><LASTNAME>, THeos =><CITY><CITY><CITY>

which is the Greek for "fish" (as in, eg "ichthysaurus").

Apologies for my dreadful Greek!  Perhaps someone will correct it.

By the way, what does your sig mean?
<FIRSTNAME>-<LASTNAME>
