# Supplementary material for: Migrating birds optimization-based feature selection for text classification
Source: PeerJ Comput Sci. 2024 Aug 30;10:e2263. doi: 10.7717/peerj-cs.2263 (PMC11639163; doi:10.7717/peerj-cs.2263)
Supplement: Supplemental Information 2 [file peerj-cs-10-2263-s002.zip › raw_data_part1_mod/20news-18828/alt.atheism/51201.txt]

From:<EMAIL><EMAIL><EMAIL> (<FIRSTNAME><FIRSTNAME><SUFFIX><LASTNAME><LASTNAME>)
Subject: Re: Genocide is Caused by Atheism

In article <<EMAIL><EMAIL><EMAIL> (<FIRSTNAME>.N.<LASTNAME><LASTNAME><LASTNAME> ) writes:
[...]<FIRSTNAME>>One of the reasons that you are atheist is that you limit God by giving
>God a form.  God does not have a "face".

Wait a minute.  I thought you said that Allah (I presume Allah == God) was unknowable,
and yet here you are claiming to know a very concrete fact about him.

You say that God does not have a "face".  Doesn't the bible say that God has hindparts?

How do you suggest I decide which (if any) of you is right?  Or are you both right?
God has hindparts but no face?  Or does your use of quotation marks:

	God does not have a "face".

allow you to interpret this to mean whatever you like?

>
>Peace,<FIRSTNAME><LASTNAME><LASTNAME><LASTNAME>
<JOBDESCRIPTOR><LASTNAME>
