# Supplementary material for: Migrating birds optimization-based feature selection for text classification
Source: PeerJ Comput Sci. 2024 Aug 30;10:e2263. doi: 10.7717/peerj-cs.2263 (PMC11639163; doi:10.7717/peerj-cs.2263)
Supplement: Supplemental Information 2 [file peerj-cs-10-2263-s002.zip › raw_data_part1_mod/20news-18828/alt.atheism/51202.txt]

From:<EMAIL><EMAIL><EMAIL> (q.p.liu)
Subject: Re: A visit from the Jehovah's Witnesses

In article <<MASKEDNUMBER><EMAIL><MASKEDNUMBER><EMAIL><MASKEDNUMBER><EMAIL>><EMAIL><EMAIL> writes:
>In article <<ETHEREUMADDRESS><LITECOINADDRESS>>,<EMAIL><EMAIL> (<FIRSTNAME><FIRSTNAME><FIRSTNAME><FIRSTNAME><LASTNAME><LASTNAME>) writes:
>> But could you give a definition of free will? Especially in the
>> presence of an omniscient being?

>"Will" is "self-determination".  In other words, God created conscious
>beings who have the ability to choose between moral choices independently
>of God.  All "will", therefore, is "free will".

So these hypothetical conscious beings can ignore any influences of
their circumstances (their genetics, their environment, their experiences)
which are not all self-determined?

(Of course, the idea of Hell makes the idea of "free will" dubious.
On the other hand, the idea of Hell is not a very powerful idea.

	"A Parable for You

	"There was once our main character who blah blah blah.
	"One day, a thug pointed a mean looking gun at<FIRSTNAME><FIRSTNAME>, and
said, 'Do what I say, or I'm blasting you to hell.'
	"<FIRSTNAME><MIDDLENAME> thought, 'If I believe this thug, and follow the
instructions that will be given, I'll avoid getting blasted to
hell.  On the other hand, if I believe this thug, and do not
follow the instructions that will be given, I'll get blasted to
hell.  Hmm... the more attractive choice is obvious, I'll
follow the instructions.'  Now,<FIRSTNAME><FIRSTNAME> found the choice obvious
because everything OMC had learned about getting blasted to<CITY><CITY> made it appear very undesirable.
	"But then<FIRSTNAME><FIRSTNAME> noticed that the thug's gun wasn't a real
gun.  The thug's threats were make believe.
	"So<FIRSTNAME><FIRSTNAME> ignored the thug and resumed blah blah blah.")
-- <EMAIL>  Standard opinion: Opinions are delta-correlated.
