# Supplementary material for: Migrating birds optimization-based feature selection for text classification
Source: PeerJ Comput Sci. 2024 Aug 30;10:e2263. doi: 10.7717/peerj-cs.2263 (PMC11639163; doi:10.7717/peerj-cs.2263)
Supplement: Supplemental Information 2 [file peerj-cs-10-2263-s002.zip › raw_data_part1_mod/20news-18828/alt.atheism/51203.txt]

From:<EMAIL> (<FIRSTNAME><FIRSTNAME><FIRSTNAME>)
Subject: Re: Gospel Dating

In article <<IBAN><LITECOINADDRESS> (<FIRSTNAME><IBAN><SUFFIX><USERNAME><LITECOINADDRESS>) writes:
> In article <<MASKEDNUMBER><LITECOINADDRESS><IPV6><LITECOINADDRESS><EMAIL><LITECOINADDRESS><EMAIL> (<FIRSTNAME><MIDDLENAME><FIRSTNAME>) writes:<IPV6>> >In article <<IBAN><IPV6><IBAN><IPV6><IBAN><LITECOINADDRESS> (<FULLNAME><IPV6><USERNAME><IPV6>) writes:<CURRENCYSYMBOL>> >> In article <<MASKEDNUMBER><IPV6><MASKEDNUMBER><IPV6><LITECOINADDRESS><IPV6><LITECOINADDRESS><IPV6><EMAIL><IPV6><EMAIL> (<FIRSTNAME><MIDDLENAME><FIRSTNAME>) writes:<IPV6><USERNAME> >> >THE ILLIAD IS THE UNDISPUTED WORD OF GOD(tm)    *prove me wrong*
> >> 
> >> 	I dispute it.<IPV6><IBAN><IPV6><LITECOINADDRESS><IPV6><LITECOINADDRESS>: by counter-example: you are proven wrong.
> >
> >	I dispute your counter-example
><IPV6><LITECOINADDRESS>Ergo: by counter-counter-example: you are wrong and
> >	I am right so<FIRSTNAME><FIRSTNAME><MIDDLENAME><LASTNAME><MIDDLENAME><FIRSTNAME><LASTNAME><LITECOINADDRESS>No. The premis stated that it was undisputed. 
> 

Fine... THE ILLIAD IS THE WORD OF GOD(tm)  (disputed or not, it is)

Dispute that.  It won't matter.  Prove me wrong.

<FIRSTNAME><LASTNAME><LASTNAME>--
THIS IS NOT A SIG FILE            *    -"To the Earth, we have been
THIS IS NOT A SIG FILE            *     here but for the blink of an
OK, SO IT'S A SIG FILE            *     eye, if we were gone tomorrow, 
posted by west@wam.umd.edu        *     we would not be missed."-  
who doesn't care who knows it.    *        (Jurassic Park) 
** DICLAIMER: I said this, I meant this, nobody made me do it.**
