# Supplementary material for: Migrating birds optimization-based feature selection for text classification
Source: PeerJ Comput Sci. 2024 Aug 30;10:e2263. doi: 10.7717/peerj-cs.2263 (PMC11639163; doi:10.7717/peerj-cs.2263)
Supplement: Supplemental Information 2 [file peerj-cs-10-2263-s002.zip › raw_data_part1_mod/20news-18828/alt.atheism/51204.txt]

From:<EMAIL><EMAIL> (<FIRSTNAME><SUFFIX><LASTNAME>)
Subject: Re: Gospel Dating

In article <<MASKEDNUMBER><EMAIL>><EMAIL> (<FIRSTNAME><FIRSTNAME><MIDDLENAME>) writes:

>Fine... THE ILLIAD IS THE WORD OF GOD(tm)  (disputed or not, it is)
>
>Dispute that.  It won't matter.  Prove me wrong.

	The Illiad contains more than one word. Ergo: it can not be
the Word of God. 

	But, if you will humbly agree that it is the WORDS of God, I 
will conceed.

	:-D


---

 <MAC>      "One thing that relates is among Navy men that get tatoos that 
        say "Mom", because of the love of their mom.  It makes for more 
        virile men."

 <EMAIL><FIRSTNAME><LASTNAME><LASTNAME><LASTNAME>  (<EMAIL><EMAIL> )
 <DATE>  The one TRUE Muslim left in the world. 
