# Supplementary material for: Migrating birds optimization-based feature selection for text classification
Source: PeerJ Comput Sci. 2024 Aug 30;10:e2263. doi: 10.7717/peerj-cs.2263 (PMC11639163; doi:10.7717/peerj-cs.2263)
Supplement: Supplemental Information 2 [file peerj-cs-10-2263-s002.zip › raw_data_part1_mod/20news-18828/alt.atheism/51205.txt]

Subject: Re: Americans and Evolution
From:<EMAIL><EMAIL> (<FIRSTNAME><LASTNAME>, Univ of<STATE>)

In article <<EMAIL>>,<EMAIL><EMAIL> (<FIRSTNAME><LASTNAME><FULLNAME>) writes:
>In article <<EMAIL><EMAIL>>,<EMAIL> (<FIRSTNAME><LASTNAME><LASTNAME>) writes:<MASKEDNUMBER> Why do you spend so much time posting here if your atheism is so
>|> incidental, if the question of God is trivial? Fess up, it matters to
>|> you a great deal.
>
>Ask yourself two questions.<DISPLAYNAME>><USERNAME>1.   How important is Mithras in your life today?<DISPLAYNAME><USERNAME>.   How important would Mithras become if there was a
>	     well funded group of fanatics trying to get the
<CITY>   schools system to teach your children that Mithras<GENDER>  was the one true God?<USERNAME>Right on,<FIRSTNAME>!  Who cares who or whose, as long as it works for the individual.
But don't try to impose those beliefs on us or our children.  I would add the
well-funded group tries also to purge science, to deny children access to great
wonders and skills.  And how about the kids born to creationists?  What a
burden with which to begin adult life.  It must be a cruel awakening for those
who finally see the light, provided it is possible to escape from the depths of
this type of ignorance.
