# Supplementary material for: Migrating birds optimization-based feature selection for text classification
Source: PeerJ Comput Sci. 2024 Aug 30;10:e2263. doi: 10.7717/peerj-cs.2263 (PMC11639163; doi:10.7717/peerj-cs.2263)
Supplement: Supplemental Information 2 [file peerj-cs-10-2263-s002.zip › raw_data_part1_mod/20news-18828/alt.atheism/51206.txt]

From:<EMAIL><EMAIL><EMAIL> (<FIRSTNAME><LASTNAME><LASTNAME>)
Subject: Re: A visit from the Jehovah's Witnesses
<EMAIL><EMAIL><EMAIL> writes:

>My syllogism is of the form:<IPV6>>A is B.<IPV6> is A.<IPV6>Therefore C is B.

>This is a logically valid construction.
<FIRSTNAME>>Your syllogism, however, is of the form:<IPV6>><IPV6> is<IPV6> is<IPV6>Therefore C is A.

>Therefore yours is a logically invalid construction, 
>and your comments don't apply.

>I appeal to<FIRSTNAME><FIRSTNAME> (<LASTNAME><LASTNAME>) here who wrote the excellent
>post (now part of the FAQ) on logical argument.

><MIDDLENAME><LASTNAME><SUFFIX><SUFFIX>
I am not<FIRSTNAME><FIRSTNAME> (<LASTNAME><LASTNAME>) but any (successful) first year logic student will see that you are logically correct, the other poster is logically incorrect.

--
"I know" is nothing more than "I believe" with pretentions.
