# Supplementary material for: Migrating birds optimization-based feature selection for text classification
Source: PeerJ Comput Sci. 2024 Aug 30;10:e2263. doi: 10.7717/peerj-cs.2263 (PMC11639163; doi:10.7717/peerj-cs.2263)
Supplement: Supplemental Information 2 [file peerj-cs-10-2263-s002.zip › raw_data_part1_mod/20news-18828/alt.atheism/51214.txt]

From:<EMAIL><EMAIL> (<FIRSTNAME><LASTNAME><LASTNAME>)
Subject: Re: Jews can't hide from<USERNAME><USERNAME>
In article <<EMAIL>>,<EMAIL><EMAIL><EMAIL> (<SUFFIX>.<LASTNAME><LASTNAME>) writes:
>
> So, you consider the<STATE>erman poster's remark anti-semitic? 

When someone says:

	"So after 1000 years of sightseeing and roaming around its 
	ok to come back, kill Palastinians, and get their land back, 
	right?"

Yes, that's casual antisemitism.    I can think of plenty of ways
to criticize Israeli policy without insulting Jews or Jewish history.

Can't you?
<FIRSTNAME><FIRSTNAME> <USERNAME>
