# Supplementary material for: Migrating birds optimization-based feature selection for text classification
Source: PeerJ Comput Sci. 2024 Aug 30;10:e2263. doi: 10.7717/peerj-cs.2263 (PMC11639163; doi:10.7717/peerj-cs.2263)
Supplement: Supplemental Information 2 [file peerj-cs-10-2263-s002.zip › raw_data_part1_mod/20news-18828/alt.atheism/51215.txt]

From:<EMAIL><EMAIL><EMAIL> (<FIRSTNAME><LASTNAME><LASTNAME>)
Subject: Re: Don't more innocents die without the death penalty?

"<FIRSTNAME><SUFFIX>.<LASTNAME><LASTNAME>"<EMAIL><EMAIL>> writes:

>By maintaining classes D and E, even in prison, it seems as if we 
>place more innocent people at a higher risk of an unjust death than 
>we would if the state executed classes D and E with an occasional error.

I would rather be at a higher risk of being killed than actually killed by
 <IPV6>
mistake.  Though I do agree with the concept that the type D and E murderers
are a massive waste of space and resources I don't agree with the concept:

	killing is wrong
	if you kill we will punish you
	our punishment will be to kill you.

Seems to be lacking in consistency.

--
"I know" is nothing more than "I believe" with pretentions.
