# Supplementary material for: Migrating birds optimization-based feature selection for text classification
Source: PeerJ Comput Sci. 2024 Aug 30;10:e2263. doi: 10.7717/peerj-cs.2263 (PMC11639163; doi:10.7717/peerj-cs.2263)
Supplement: Supplemental Information 2 [file peerj-cs-10-2263-s002.zip › raw_data_part1_mod/20news-18828/alt.atheism/51216.txt]

From:<EMAIL><EMAIL> (<FIRSTNAME><LASTNAME><LASTNAME>)
Subject: Re: Islam & Dress Code for women

In article <<MASKEDNUMBER><EMAIL>>,<EMAIL><EMAIL> (<FIRSTNAME><FIRSTNAME><LASTNAME><LASTNAME> ) writes:
>
> I wouldn't consider this quote as being exemplary of the Islamic 
> (TM) viewpoint though.  For all we know, the prophet's cousin and
> the Fourth Khalif Hazret<FULLNAME> Ali may have said this after a 
> frustrating night with a woman.

That's very interesting.    I wonder, are women's reactions
recorded after a frustrating night with a man?   Is that
considered to be important?
<USERNAME><USERNAME>
