# Supplementary material for: Migrating birds optimization-based feature selection for text classification
Source: PeerJ Comput Sci. 2024 Aug 30;10:e2263. doi: 10.7717/peerj-cs.2263 (PMC11639163; doi:10.7717/peerj-cs.2263)
Supplement: Supplemental Information 2 [file peerj-cs-10-2263-s002.zip › raw_data_part1_mod/20news-18828/alt.atheism/51219.txt]

From:<EMAIL><EMAIL>
Subject: Re: A Little Too Satanic

In article<EMAIL><EMAIL> (<FIRSTNAME><FIRSTNAME><LASTNAME><LASTNAME>) writes:
 
<FIRSTNAME><FIRSTNAME><FIRSTNAME><FIRSTNAME><MIDDLENAME><LASTNAME> writes:
>
]The "corrupted over and over" theory is pretty weak.  Comparison of the
]current hebrew text with old versions and translations shows that the text
]has in fact changed very little over a space of some two millennia.  This
]shouldn't be all that suprising; people who believe in a text in this manner
]are likely to makes some pains to make good copies.
 
Tell it to King James, mate.
 <FIRSTNAME><USERNAME><FIRSTNAME>.<LASTNAME><LASTNAME><USERNAME> "The peace of God, it is no peace,<PHONEIMEI><MAC><PHONEIMEI><USERAGENT> but strife closed in the sod.<EMAIL> +  Yet, brothers, pray for but one thing:<EMAIL><DISPLAYNAME>  the marv'lous peace of God."
 <FIRSTNAME> 
John<LASTNAME>,<EMAIL><EMAIL><EMAIL>
