# Supplementary material for: Migrating birds optimization-based feature selection for text classification
Source: PeerJ Comput Sci. 2024 Aug 30;10:e2263. doi: 10.7717/peerj-cs.2263 (PMC11639163; doi:10.7717/peerj-cs.2263)
Supplement: Supplemental Information 2 [file peerj-cs-10-2263-s002.zip › raw_data_part1_mod/20news-18828/alt.atheism/51221.txt]

Subject: Re: Don't more innocents die without the death penalty?
From:<EMAIL><EMAIL><EMAIL> (<FULLNAME>)

In article <<USERNAME><USERNAME><USERNAME><EMAIL><USERNAME><EMAIL>>,<EMAIL><EMAIL><EMAIL> (<FIRSTNAME><LASTNAME><LASTNAME>) writes...
>	killing is wrong
>	if you kill we will punish you
>	our punishment will be to kill you.
> 
>Seems to be lacking in consistency.

Not any more so than

      holding people against their will is wrong
      if you hold people against their will we will punish you
      our punishment will be to hold you against your will

Is there any punishment which isn't something which, if done by a private
person to another private person for no apparent reason, would lead to
punishment?  (Fines, I suppose.)

<FIRSTNAME><FULLNAME><IPV6><EMAIL>
Dept. of Philosophy     <EMAIL><EMAIL><EMAIL>
University of<STATE>
<STATE><STATE><STATE>,<STATE><ZIPCODE><ZIPCODE>
