# Supplementary material for: Migrating birds optimization-based feature selection for text classification
Source: PeerJ Comput Sci. 2024 Aug 30;10:e2263. doi: 10.7717/peerj-cs.2263 (PMC11639163; doi:10.7717/peerj-cs.2263)
Supplement: Supplemental Information 2 [file peerj-cs-10-2263-s002.zip › raw_data_part1_mod/20news-18828/alt.atheism/51223.txt]

Subject: Re: A visit from the Jehovah's Witnesses
From:<EMAIL><EMAIL><EMAIL> (<FULLNAME><LASTNAME><LASTNAME><LASTNAME>)

In article <<USERNAME><USERNAME><EMAIL><USERNAME>>,<EMAIL><EMAIL><EMAIL> (<FIRSTNAME><LASTNAME><LASTNAME>) writes...<EMAIL> writes:
> 
>>My syllogism is of the form:<IPV6>>>A is B.<IPV6> is<IPV6>.<IPV6>Therefore C is B.
<IPV6>>>This is a logically valid construction.
> 
>>Your syllogism, however, is of the form:<IPV6> is<IPV6> is<IPV6>Therefore<IPV6> is<IPV6>.<IPV6>>>Therefore yours is a logically invalid construction, 
>>and your comments don't apply.

If all of those are "is"'s of<JOBAREA>, both syllogisms are valid.
If, however, B is a predicate, then the second syllogism is invalid.
(The first syllogism, as you have pointed out, is valid--whether B
is a predicate or designates an individual.)

<FIRSTNAME><LASTNAME><IPV6><EMAIL><IPV6><EMAIL>
Dept. of Philosophy     <EMAIL><EMAIL><EMAIL>@<EMAIL>
University of<STATE>
T<STATE><STATE>,<STATE><ZIPCODE><ZIPCODE>
