# Supplementary material for: Migrating birds optimization-based feature selection for text classification
Source: PeerJ Comput Sci. 2024 Aug 30;10:e2263. doi: 10.7717/peerj-cs.2263 (PMC11639163; doi:10.7717/peerj-cs.2263)
Supplement: Supplemental Information 2 [file peerj-cs-10-2263-s002.zip › raw_data_part1_mod/20news-18828/alt.atheism/51227.txt]

From:<EMAIL><EMAIL><EMAIL> (Mathemagician)
Subject: Re: Alt.Atheism FAQ: Introduction to Atheism

I have an addition to the FAQ regarding "why are there no atheist
hospitals."

If I recall correctly, Johns Hopkins was built to provide medical
services without the "backing" of a religious group...thus making it a
hospital "dedicated to the glory of [weak] atheism."

Might someone check up on this?

-- 
<FIRSTNAME><LASTNAME><MAC> "Bad mood, bad mood...Sure I'm in a bad mood!<EMAIL><EMAIL><EMAIL><EMAIL> I haven't had sex...*EVER!*" --<FIRSTNAME><FIRSTNAME>
