# Supplementary material for: Migrating birds optimization-based feature selection for text classification
Source: PeerJ Comput Sci. 2024 Aug 30;10:e2263. doi: 10.7717/peerj-cs.2263 (PMC11639163; doi:10.7717/peerj-cs.2263)
Supplement: Supplemental Information 2 [file peerj-cs-10-2263-s002.zip › raw_data_part1_mod/20news-18828/alt.atheism/51228.txt]

From:<EMAIL><EMAIL> (<FIRSTNAME><FIRSTNAME><LASTNAME><LASTNAME>)
Subject: Re: Theists posting

In article <<EMAIL><EMAIL> (<FIRSTNAME><FIRSTNAME><LASTNAME>) writes:

Stuff deleted 

>Is there a concordance for the FAQ?  WHich translation is considered
>most authoritative?  Is there an orthodox commentary for the FAQ
>available?  Is there one FAQ for militant atheists and another for
>moderate atheists; or, do you all read from the same FAQ?  If so,
>how do you resolve differences of interpretation?

Hmmmmmmmmmmmm................................<MAC>
I can put the same question to followers of any religion. How do you
Moslems resolve differences of opinion ?? Don't tell me that there
is one interpretation of the Quran. Read the soc.culture.* newsgroups.
You will zillions of different interpretations.

--<EMAIL><EMAIL> 

All standard disclaimers apply
