# Supplementary material for: Migrating birds optimization-based feature selection for text classification
Source: PeerJ Comput Sci. 2024 Aug 30;10:e2263. doi: 10.7717/peerj-cs.2263 (PMC11639163; doi:10.7717/peerj-cs.2263)
Supplement: Supplemental Information 2 [file peerj-cs-10-2263-s002.zip › raw_data_part1_mod/20news-18828/alt.atheism/51229.txt]

From:<EMAIL><EMAIL> (<FIRSTNAME><FIRSTNAME><LASTNAME><LASTNAME>)
Subject: Re: Genocide is Caused by Atheism
<EMAIL> (<FIRSTNAME>.N.<LASTNAME><LASTNAME><LASTNAME> ) writes:
> More horrible deaths resulted from atheism than anything else.
>

LIST OF KILLINGS IN THE NAME OF RELIGION 
1. Iran-Iraq War: 1,000,000
2. Civil War in Sudan: 1,000,000
3, Riots in India-Pakistan in 1947: 1,000,000
4. Massacares in Bangladesh in 1971: 1,000,000
5. Inquistions in America in 1500s: x million (<NUMBER>. Crusades: ??

I am sure that people can add a lot more to the list.
I wonder what<FIRSTNAME> has to say about the above. 
Standard Excuses will not be accepted.
--<FIRSTNAME><FIRSTNAME><LASTNAME>
All standard disclaimers apply
