# Supplementary material for: Migrating birds optimization-based feature selection for text classification
Source: PeerJ Comput Sci. 2024 Aug 30;10:e2263. doi: 10.7717/peerj-cs.2263 (PMC11639163; doi:10.7717/peerj-cs.2263)
Supplement: Supplemental Information 2 [file peerj-cs-10-2263-s002.zip › raw_data_part1_mod/20news-18828/alt.atheism/51230.txt]

From:<EMAIL><EMAIL> (<FIRSTNAME><LASTNAME><LASTNAME>)
Subject: Re: Genocide is Caused by Atheism

<FIRSTNAME><FIRSTNAME><FIRSTNAME><MIDDLENAME><LASTNAME><EMAIL><EMAIL> writes:
<EMAIL> (S.N.<LASTNAME><LASTNAME> ) writes:
> > More horrible deaths resulted from atheism than anything else.
>
> There are definitely quite a few horrible deaths as the result of
> both atheists AND theists.  ...  Perhaps, since I'm a bit weak on<JOBAREA>> history, somone here would like to give a list of wars caused/led by
> theists? ...

This thread seems to be arguing the validity of a religious viewpoint
according to some utilitarian principle, i.e. atheism/religion is
wrong because it causes death.  The underlying `moral' is that death
is `wrong'.  This is a rather arbitrary measure of validity.

Get some epistemology.
---<EMAIL><EMAIL><EMAIL>Internet<EMAIL><EMAIL><IPV6><EMAIL><IPV6><LITECOINADDRESS><IPV6><BITCOINADDRESS><IPV6>
Zen<LITECOINADDRESS>
