# Supplementary material for: Migrating birds optimization-based feature selection for text classification
Source: PeerJ Comput Sci. 2024 Aug 30;10:e2263. doi: 10.7717/peerj-cs.2263 (PMC11639163; doi:10.7717/peerj-cs.2263)
Supplement: Supplemental Information 2 [file peerj-cs-10-2263-s002.zip › raw_data_part1_mod/20news-18828/alt.atheism/51232.txt]

From:<EMAIL><EMAIL> (<FIRSTNAME><MIDDLENAME><LASTNAME>)
Subject: Re: Is Keith as ignorant as he seems?<EMAIL><EMAIL> (<FIRSTNAME><LASTNAME><LASTNAME><LASTNAME>) writes:

>>>No, everything wouldn't be OK, but it would be a start.
>>Now wait, if the religious organizations were no longer tax-exempt, what
>>other beef could you have?  They would then have as much right to lobby
>>as would any other group.
>You asked "would everything be okay".  I answered no.  Everything 
>encompasses more than just the tax-exempt status of religious 
>organizations.

Well, if everything wouldn't be okay, then tell us what it is that
wouldn't be okay.   That is, if religions were no longer tax-exempt, then
what would be wrong with their lobbying or otherwise attempting to
influence politics?
<MIDDLENAME><MIDDLENAME><MIDDLENAME>
