# Supplementary material for: Migrating birds optimization-based feature selection for text classification
Source: PeerJ Comput Sci. 2024 Aug 30;10:e2263. doi: 10.7717/peerj-cs.2263 (PMC11639163; doi:10.7717/peerj-cs.2263)
Supplement: Supplemental Information 2 [file peerj-cs-10-2263-s002.zip › raw_data_part1_mod/20news-18828/alt.atheism/51237.txt]

From:<EMAIL><EMAIL> (<FIRSTNAME><FIRSTNAME><LASTNAME>)
Subject: Re: Political Atheists?<EMAIL><EMAIL> (<FIRSTNAME><LASTNAME><LASTNAME>) writes:

<FIRSTNAME><LASTNAME> (<EMAIL><EMAIL>) wrote:

>Some soldiers are dependent on religion, for a number of purposes.
>And some are no doubt dependent on cocaine, yet I don't see the military paying
>for coc<CURRENCYNAME> fields.

While religion certainly has some benefits in a combat situation, what are
the benefits of cocaine?
<LASTNAME><MIDDLENAME><MIDDLENAME>
