# Supplementary material for: Migrating birds optimization-based feature selection for text classification
Source: PeerJ Comput Sci. 2024 Aug 30;10:e2263. doi: 10.7717/peerj-cs.2263 (PMC11639163; doi:10.7717/peerj-cs.2263)
Supplement: Supplemental Information 2 [file peerj-cs-10-2263-s002.zip › raw_data_part1_mod/20news-18828/alt.atheism/51239.txt]

From:<EMAIL><EMAIL>
Subject: Re: A visit from the Jehovah's Witnesses
<EMAIL><EMAIL> writes:
> On<DATE><TIME>,<EMAIL><EMAIL> said:
> :> God is eternal. <IPV6> is God.<IPV6> Therefore, Jesus is eternal.<IPV6> This works both logically and mathematically.  God is of the set of<JOBAREA>> :> things which are eternal.  Jesus is a subset of God.   Therefore<JOBAREA>> :> Jesus belongs to the set of things which are eternal.
> 
> Everything isn't always so logical....
> 
> Mercedes is a car.
> That girl is Mercedes.
> Therefore, that girl is a car?

Unfortunately your phrasing is ambiguous.  Re-writing more carefully, we have
(at least) two possibilities.  The first:

Things called "Mercedes" are cars
That girl is called "<MIDDLENAME><MIDDLENAME>"
Therefore that girl is a car

That is entirely valid as a piece of logical deduction.  It is not sound,
because the first statement is false.  Similarly, I would hold that Jim's
example is valid but not sound.

Another possible interpretation of what you wrote is:

There exists at least one car called "Mercedes"
That girl is called "<FIRSTNAME><MIDDLENAME>"
Therefore that girl is a car

-- which isn't valid.


<FIRSTNAME><FIRSTNAME>
