# Supplementary material for: Migrating birds optimization-based feature selection for text classification
Source: PeerJ Comput Sci. 2024 Aug 30;10:e2263. doi: 10.7717/peerj-cs.2263 (PMC11639163; doi:10.7717/peerj-cs.2263)
Supplement: Supplemental Information 2 [file peerj-cs-10-2263-s002.zip › raw_data_part1_mod/20news-18828/alt.atheism/51241.txt]

From:<EMAIL><EMAIL>
Subject: Re: <Political Atheists?
<EMAIL><EMAIL><EMAIL> (<FIRSTNAME><MIDDLENAME><LASTNAME>) writes:<EMAIL> writes:
>>As for rape, surely there the burden of guilt is solely on the rapist?
> 
> Not so.  If you are thrown into a cage with a tiger and get mauled, do you
> blame the tiger?

As far as I know, tigers are not sentient.  If I were pushed into a pool with
some dolphins and they attacked me, I might be inclined to blame the dolphins
rather than the person doing the pushing, as (a) dolphins are not usually
aggressive and (b) they seem to have well-developed brains and a capacity for
abstract thought.

As a matter of fact, tigers rarely attack humans unless the human provokes
them.  Of course, if they are in a cage which is far too small, that might
count as provocation...


<FIRSTNAME><FIRSTNAME>
