# Supplementary material for: Migrating birds optimization-based feature selection for text classification
Source: PeerJ Comput Sci. 2024 Aug 30;10:e2263. doi: 10.7717/peerj-cs.2263 (PMC11639163; doi:10.7717/peerj-cs.2263)
Supplement: Supplemental Information 2 [file peerj-cs-10-2263-s002.zip › raw_data_part1_mod/20news-18828/alt.atheism/51242.txt]

From:<EMAIL><EMAIL>
Subject: Re: <Political Atheists?
<EMAIL> (<FIRSTNAME><SUFFIX>.<LASTNAME>) writes:
> ( I am almost sure that Zyklon<COMPANY_NAME> is immediate and painless method of 
> death. If not, insert soem other form. )<MAC>  And, ethnic and minority groups have been killed, mutilated and 
> exterminated through out history, so I guess it was not unusual.<MAC>  So, you would agree that the holocost would be allowed under the US 
> Constitution?  [ in so far, the punishment. I doubt they recieved what would 
> be considered a "fair" trial by US standards.

Don't be so sure.  Look what happened to Japanese citizens in the US during
World War II.  If you're prepared to say "Let's round these people up and
stick them in a concentration camp without trial", it's only a short step to
gassing them without trial.  After all, it seems that the Nazis originally
only intended to imprison the Jews; the Final Solution was dreamt up partly
because they couldn't afford to run the camps because of the devastation
caused by Goering's Total War.  Those who weren't gassed generally died of
malnutrition or disease.


<FIRSTNAME><FIRSTNAME>
