# Supplementary material for: Migrating birds optimization-based feature selection for text classification
Source: PeerJ Comput Sci. 2024 Aug 30;10:e2263. doi: 10.7717/peerj-cs.2263 (PMC11639163; doi:10.7717/peerj-cs.2263)
Supplement: Supplemental Information 2 [file peerj-cs-10-2263-s002.zip › raw_data_part1_mod/20news-18828/alt.atheism/51244.txt]

From:<EMAIL><EMAIL>
Subject: Re: <Political Atheists?
<EMAIL> (<FIRSTNAME><LASTNAME><LASTNAME>) writes:
> I think you mean circular, not recursive, but that is semantics.
> Recursiveness has no problems, it is just horribly inefficient (just ask
> any assembly programmer.)

Tail-recursive functions in Scheme are at least as efficient as iterative
loops.  Anyone who doesn't program in assembler will have heard of optimizing
compilers.


<FIRSTNAME><FIRSTNAME>
