# Supplementary material for: Migrating birds optimization-based feature selection for text classification
Source: PeerJ Comput Sci. 2024 Aug 30;10:e2263. doi: 10.7717/peerj-cs.2263 (PMC11639163; doi:10.7717/peerj-cs.2263)
Supplement: Supplemental Information 2 [file peerj-cs-10-2263-s002.zip › raw_data_part1_mod/20news-18828/alt.atheism/51245.txt]

From:<EMAIL><EMAIL> (M<FIRSTNAME><LASTNAME><LASTNAME>)
Subject: Re: An Anecdote about Islam

In<EMAIL><EMAIL><EMAIL><EMAIL><EMAIL> writes:

<FIRSTNAME><FIRSTNAME><FIRSTNAME><FIRSTNAME><LASTNAME>> I don't understand the point of this petty sarcasm. It is a basic 
> principle of Islam that if one is born muslim or one says "I testify
> that there is no god but God and Mohammad is a prophet of God" that,
> so long as one does not explicitly reject Islam by word then one _must_
> be considered muslim by all muslims. So the phenomenon you're attempting
> to make into a general rule or psychology is a direct odds with basic
> Islamic principles. If you want to attack Islam you could do better than
> than to argue against something that Islam explicitly contradicts.

      In the deletions somewhere, it mentioned something about chopping
off of hands being a punishment for theft in<STATE><STATE>. Assuming this
is so (I wouldn't know), and assuming it is done by people fitting your
requirement for "muslim" (which I find highly likely), then would you
please try to convince<FIRSTNAME><LASTNAME><LASTNAME><LASTNAME> that muslims chop people's hands
off?

      Come back when you've succeeded.

-- 
  Disclaimer?   "It's great to be young and insane!"
