# Supplementary material for: Migrating birds optimization-based feature selection for text classification
Source: PeerJ Comput Sci. 2024 Aug 30;10:e2263. doi: 10.7717/peerj-cs.2263 (PMC11639163; doi:10.7717/peerj-cs.2263)
Supplement: Supplemental Information 2 [file peerj-cs-10-2263-s002.zip › raw_data_part1_mod/20news-18828/alt.atheism/51251.txt]

From:<EMAIL><EMAIL> (<FIRSTNAME><FIRSTNAME><FIRSTNAME><FIRSTNAME><LASTNAME><LASTNAME>)
Subject: Re: Biblical Rape

In article <<MASKEDNUMBER><EMAIL><MASKEDNUMBER><EMAIL> (<FIRSTNAME><LASTNAME><LASTNAME>) writes:
 
>
>In article <<LITECOINADDRESS>>,<LITECOINADDRESS><EMAIL> (<FIRSTNAME><FIRSTNAME><FIRSTNAME><FIRSTNAME><LASTNAME><LASTNAME>) writes:
>
>I didn't have time to read the rest of the posting, but
>I had to respond to this.
>
>I am absolutely NOT a "Messianic Jew".
>
 
Another mistake. Sorry, I should have read alt.,messianic more carefully.
  <FIRSTNAME><LASTNAME><FIRSTNAME>
