# Supplementary material for: Migrating birds optimization-based feature selection for text classification
Source: PeerJ Comput Sci. 2024 Aug 30;10:e2263. doi: 10.7717/peerj-cs.2263 (PMC11639163; doi:10.7717/peerj-cs.2263)
Supplement: Supplemental Information 2 [file peerj-cs-10-2263-s002.zip › raw_data_part1_mod/20news-18828/alt.atheism/51255.txt]

From:<EMAIL><EMAIL> (<FIRSTNAME><MIDDLENAME><LASTNAME>)
Subject: Re: <Political Atheists?

<FIRSTNAME><FIRSTNAME><EMAIL> writes:

>>>As for rape, surely there the burden of guilt is solely on the rapist?
>>Unless you force someone to live with the rapist against his will, in which
>>case part of the responsibility is yours.
>I'm sorry, but I can't accept that.  Unless the rapist was hypnotized or
>something, I view him as solely responsible for his actions.

Not necessarily, especially if the rapist is known as such.  For instance,
if you intentionally stick your finger into a loaded mousetrap and get
snapped, whose fault is it?
<FIRSTNAME><MIDDLENAME><MIDDLENAME>
