# Supplementary material for: Migrating birds optimization-based feature selection for text classification
Source: PeerJ Comput Sci. 2024 Aug 30;10:e2263. doi: 10.7717/peerj-cs.2263 (PMC11639163; doi:10.7717/peerj-cs.2263)
Supplement: Supplemental Information 2 [file peerj-cs-10-2263-s002.zip › raw_data_part1_mod/20news-18828/alt.atheism/51258.txt]

From:<EMAIL><EMAIL> (<FIRSTNAME><SUFFIX><LASTNAME>)
Subject: Re: [soc.motss, et al.] "Princ<STATE> axes matching funds for Boy Scouts"

In article <<EMAIL><EMAIL><EMAIL> (<FIRSTNAME><LASTNAME><LASTNAME><LASTNAME>) writes:

>The point has been raised and has been answered. <FIRSTNAME> and I have
>clearly stated our support of the BSA position on the issue;
>specifically, that homosexual behavior constitutes a violation of
>the Scout Oath (specifically, the promise to live "morally straight").

	Please define "morally straight". 

	
	
	And, don't even try saying that "straight", as it is used here, 
implies only hetersexual behavior. [ eg: "straight" as in the slang word 
opposite to "gay" ]


	This is alot like "family values". Everyone is talking about them, 
but misteriously, no one knows what they are.
---

<MAC>    "One thing that relates is among Navy men that get tatoos that 
        say "Mom", because of the love of their mom.  It makes for more 
        virile men."

 <FIRSTNAME><LASTNAME><LASTNAME><LASTNAME>  (<EMAIL><EMAIL> )
   <DATE>  The one TRUE Muslim left in the world. 
