# Supplementary material for: Migrating birds optimization-based feature selection for text classification
Source: PeerJ Comput Sci. 2024 Aug 30;10:e2263. doi: 10.7717/peerj-cs.2263 (PMC11639163; doi:10.7717/peerj-cs.2263)
Supplement: Supplemental Information 2 [file peerj-cs-10-2263-s002.zip › raw_data_part1_mod/20news-18828/alt.atheism/51261.txt]

From:<EMAIL><EMAIL> (<FIRSTNAME><FIRSTNAME><FIRSTNAME><EMAIL><COMPANY_NAME>)
Subject: Re: atheist?

In article<EMAIL><EMAIL>>
<FIRSTNAME><LASTNAME><LASTNAME><LASTNAME><EMAIL><EMAIL><EMAIL>> writes:
 
(<FIRSTNAME><FIRSTNAME><FIRSTNAME>)
>> In other words, if there were gods, they would hardly make sense, and
>> it is possible to explain the phenomenon of religion without gods.
>>
>> The concept is useless, and I don't have to introduce new assumptions
>> in order to show that.<FIRSTNAME>>Yes I fully agree with that, but is it "I don't believe gods exist", or
>"I believe no gods exist"? As<EMAIL><EMAIL><EMAIL> (<FIRSTNAME><FIRSTNAME><LASTNAME><LASTNAME>)
>pointed out, it all hinges on what you take the word "believe" to mean.
>
 
For me, it is a "I believe no gods exist" and a "I don't believe gods exist".
 
In other words, I think that statements like gods are or somehow interfere
with this world are false or meaningless. In Ontology, one can fairly
conclude that when "A exist" is meaningless A does not exist. Under the
Pragmatic definition of truth, "A exists" is meaningless makes A exist
even logically false.
 
A problem with such statements is that one can't disprove a subjective god
by definition, and there might be cases where a subjective god would even
make sense. The trouble with most god definitions is that they include
some form of objective existence with the consequence of the gods affecting<CITY>all. Believers derive from it a right to interfere with the life of others.
 
 
(Deletion)
>
>Should the FAQ be clarified to try to pin down this notion of "belief"?
>Can it?
>
 
Honestly, I don't see the problem.
  <LASTNAME>
