# Supplementary material for: Migrating birds optimization-based feature selection for text classification
Source: PeerJ Comput Sci. 2024 Aug 30;10:e2263. doi: 10.7717/peerj-cs.2263 (PMC11639163; doi:10.7717/peerj-cs.2263)
Supplement: Supplemental Information 2 [file peerj-cs-10-2263-s002.zip › raw_data_part1_mod/20news-18828/alt.atheism/51262.txt]

From:<EMAIL><EMAIL> (<FIRSTNAME><FIRSTNAME><LASTNAME><LASTNAME>)
Subject: Re: Why is sex only allowed in marriage: Rationality (was: Islamic marriage)?

In <<MASKEDNUMBER><EMAIL><MASKEDNUMBER><EMAIL><MASKEDNUMBER><EMAIL>><EMAIL><EMAIL> (S.N.<LASTNAME><LASTNAME><LASTNAME> ) writes:

>My case is that everything wrong in the world will end if people start
>believing in Islam.  And that horrors to mankind are all caused by the
>lack of belief- Atheism.

For the last time,<FIRSTNAME>. Lack of belief in YOUR god does NOT imply
atheism. Just because some moslems aren't moral does not mean they don't
believe in a god named Allah, although their Allah may not do the things
your Allah does. If a<MIDDLENAME><MIDDLENAME> says he/she believes that a god exists, he/she
is a theist (though maybe not a TRUE follower of islam).

>30,000 murder victims a year caused by atheism. Poverty. Massive hate crimes.
>Such low respect for the human body.  Distrust among people.  Everything
>wrong, all caused by atheism.

>Peace,<FIRSTNAME>
J<FIRSTNAME>.

><FIRSTNAME><FIRSTNAME><LASTNAME><LASTNAME><LASTNAME>
-- 
<FIRSTNAME><FIRSTNAME><MIDDLENAME><MIDDLENAME><MAC><USERNAME>  "Can you see or measure an atom? Yet you can explode<EMAIL><EMAIL><EMAIL> one. Sunlight is comprised of many atoms."
-------------------'  "Your stupid minds! Stupid, stupid!"
Eros in "Plan 9 From Outer Space"     DISCLAIMER: I don't agree with Eros.
