# Supplementary material for: Migrating birds optimization-based feature selection for text classification
Source: PeerJ Comput Sci. 2024 Aug 30;10:e2263. doi: 10.7717/peerj-cs.2263 (PMC11639163; doi:10.7717/peerj-cs.2263)
Supplement: Supplemental Information 2 [file peerj-cs-10-2263-s002.zip › raw_data_part1_mod/20news-18828/alt.atheism/51266.txt]

From:<EMAIL><EMAIL> (<FIRSTNAME><FIRSTNAME><LASTNAME><LASTNAME>)
Subject: Re: A visit from the Jehovah's Witnesses (good grief!)

The amount of energy being spent on ONE LOUSY SYLLOGISM says volumes for the
true position of reason in this group.
-- <FIRSTNAME>.<LASTNAME><LASTNAME><USERNAME><LASTNAME> "The peace of God, it is no peace,<PHONEIMEI><MAC><PHONEIMEI><MAC> but strife closed in the sod.<EMAIL><EMAIL><EMAIL><EMAIL> +  Yet, brothers, pray for but one thing:<USERNAME><DISPLAYNAME><USERNAME>  the marv'lous peace of God."
