# Supplementary material for: Migrating birds optimization-based feature selection for text classification
Source: PeerJ Comput Sci. 2024 Aug 30;10:e2263. doi: 10.7717/peerj-cs.2263 (PMC11639163; doi:10.7717/peerj-cs.2263)
Supplement: Supplemental Information 2 [file peerj-cs-10-2263-s002.zip › raw_data_part1_mod/20news-18828/alt.atheism/51269.txt]

From:<EMAIL><EMAIL> (<FIRSTNAME><FIRSTNAME><LASTNAME><LASTNAME>)
Subject: A Remarkable Admission

<FIRSTNAME><MIDDLENAME><LASTNAME> writes:

>I'm certainly not going to attempt to distinguish between different
>flavours of Christian, all loudly claiming to be the One True Christian.

Well, it's obvious that you *don't* attempt, otherwise you would be aware
that they *don't* all "loudly [claim] to be the One True Christian".

I've tried to avoid using the phrase "is/is not christian" because of these
ownership issues; instead, I've tried the phrase "Nicene christianity" in an
attempt to identify the vast majority of "christianity" which has roughly
similar viewpoints on the core theological issues.  The JWs do not fall
within this group and in fact espouse a position known as Arianism, which is
rejected by all the<CITY><CITY> churches and virtually everyone else as well.
-- 
<FIRSTNAME>.<LASTNAME><LASTNAME><USERNAME> + "The peace of God, it is no peace,<PHONEIMEI><MAC><PHONEIMEI>  but strife closed in the<EMAIL>.<EMAIL> +  Yet, brothers, pray for but one thing:<EMAIL><DISPLAYNAME><DISPLAYNAME><USERNAME>  the marv'lous peace of God."
