# Supplementary material for: Migrating birds optimization-based feature selection for text classification
Source: PeerJ Comput Sci. 2024 Aug 30;10:e2263. doi: 10.7717/peerj-cs.2263 (PMC11639163; doi:10.7717/peerj-cs.2263)
Supplement: Supplemental Information 2 [file peerj-cs-10-2263-s002.zip › raw_data_part1_mod/20news-18828/alt.atheism/51272.txt]

From:<EMAIL><EMAIL><EMAIL> (<FIRSTNAME><SUFFIX><LASTNAME>)
Subject: Re: Radical Agnostic... NOT!

In article <<EMAIL>>,<EMAIL><EMAIL><EMAIL>
(<FIRSTNAME><LASTNAME><LASTNAME>) wrote:
> 
> [reply to<EMAIL><EMAIL><EMAIL> (<FIRSTNAME>.<MIDDLENAME><SUFFIX><LASTNAME><LASTNAME>)]
<MAC> >>> <MAC>   There is no means that i can possibly think of to prove beyond doubt
> >>>that a god does not exist (but if anyone has one, by all means, tell me
> >>>what it is).  Therefore, lacking this ability of absolute proof, being an
> >>>atheist becomes an act of faith in and of itself, and this I cannot accept.
> >>> I accept nothing on blind faith.
>  
> >>Invisible Pink Flying Unicorns!  Need I say more?
>  
> >...I harbor no beliefs at all, there is no good evidence for god
> >existing or not.  Some folks call this agnosticism.  It does not suffer
> >from "blind faith" at all.  I think of it as "Don't worry, be happy".
>  
> For many atheists, the lack of belief in gods is secondary to an
> epistemological consideration:  what do we accept as a reliable way of
> knowing?  There are no known valid logical arguments for the existence
> of gods, nor is there any empirical evidence that they exist.  Most
> philosophers and theologians agree that the idea of a god is one that
> must be accepted on faith.  Faith is belief without a sound logical
> basis or empirical evidence.  It is a reliable way of knowing?
>  

Could you expand on your definition of knowing? It seems a bit monolithic
here, but I'm not sure that you intend that. Don't we need, for example, to
distinguish between "knowing" 2 plus<NUMBER> equals<NUMBER> (or 2<NUMBER>
equals<NUMBER> apples), the French "knowing" that Jerry Lewis is an auteur, and
what it means to say we "know" what Socrates said?

> This is patently absurd; but whoever wishes to become a philosopher
> must learn not to be frightened by absurdities. --<FIRSTNAME><FIRSTNAME> Russell

I like this epigraph. Perhaps the issue is learning which, if any,
absurdities merit further exploration...<FIRSTNAME>
