# Supplementary material for: Migrating birds optimization-based feature selection for text classification
Source: PeerJ Comput Sci. 2024 Aug 30;10:e2263. doi: 10.7717/peerj-cs.2263 (PMC11639163; doi:10.7717/peerj-cs.2263)
Supplement: Supplemental Information 2 [file peerj-cs-10-2263-s002.zip › raw_data_part1_mod/20news-18828/alt.atheism/51273.txt]

Subject: Re: <Political Atheists?
From:<EMAIL><EMAIL> (<FIRSTNAME><MIDDLENAME><LASTNAME>)
<EMAIL><EMAIL> (<FIRSTNAME><LASTNAME><LASTNAME><LASTNAME>) writes:

>My personal objection is that I find capital punishment to be
>cruel and unusual punishment under all circumstances.

It can be painless, so it isn't cruel.  And, it has occurred frequently
since the dawn of time, so it is hardly unusual.

>I don't take issue with the numbers.  A single innocent life taken
>is one too many.

But, innocents die due to many causes.  Why have you singled out
accidental or false execution as the one to take issue with?
<MIDDLENAME><MIDDLENAME><MIDDLENAME>
