# Supplementary material for: Migrating birds optimization-based feature selection for text classification
Source: PeerJ Comput Sci. 2024 Aug 30;10:e2263. doi: 10.7717/peerj-cs.2263 (PMC11639163; doi:10.7717/peerj-cs.2263)
Supplement: Supplemental Information 2 [file peerj-cs-10-2263-s002.zip › raw_data_part1_mod/20news-18828/alt.atheism/51277.txt]

From:<EMAIL><EMAIL><EMAIL> (<FIRSTNAME><LASTNAME>)
Subject: Re: Ancient islamic rituals

In <<EMAIL><EMAIL><EMAIL><EMAIL><EMAIL><EMAIL> (<FIRSTNAME><FIRSTNAME><MIDDLENAME>) writes:<EMAIL><EMAIL> (<FIRSTNAME><LASTNAME><LASTNAME><LASTNAME>) writes:

>>Why is it more reasonable than the trend towards obesity and the trend towards
>>depression? You can't just pick your two favorite trends, notice a correlation 
>>in them, and make a sweeping statement of generality. I mean, you CAN, and 
>>people HAVE, but that does not mean that it is a valid or reasonable thesis. 
>>At best it's a gross oversimplification of the push-pull factors people 
>>experience.  

[...]<FIRSTNAME>>Basically the social interactions of all the changing factors in our society
>are far too complicated for us to control. We just have to hold on to the
>panic handles and hope that we are heading for a soft landing. But one
>things for sure, depression and the destruction of the nuclear family is not
>due solely to sex out of marriage.

Note that I _never_ said that depression and the destruction of the
nuclear family is due _solely_ to extra-marital sex.  I specifically
said that it was "a prime cause" of this, not "the prime cause" or "the
only cause" of this -- I recognize that there are probably other factors
too, but I think that extra-marital sex and subsequent destabilization
of the family is probably a significant factor to the rise in
psychological problems, including depression, in the West in the 20th
century.

<FULLNAME>
<EMAIL><EMAIL><EMAIL>
