# Supplementary material for: Migrating birds optimization-based feature selection for text classification
Source: PeerJ Comput Sci. 2024 Aug 30;10:e2263. doi: 10.7717/peerj-cs.2263 (PMC11639163; doi:10.7717/peerj-cs.2263)
Supplement: Supplemental Information 2 [file peerj-cs-10-2263-s002.zip › raw_data_part1_mod/20news-18828/alt.atheism/51279.txt]

From:<EMAIL><EMAIL><EMAIL> (<FIRSTNAME><MIDDLENAME>)
Subject: Re: Ancient islamic rituals

In <<BITCOINADDRESS><LITECOINADDRESS>><LITECOINADDRESS><EMAIL><LITECOINADDRESS> (<FIRSTNAME><FIRSTNAME><FIRSTNAME><FIRSTNAME><LASTNAME><LASTNAME>) writes:

>In article <<EMAIL> (<FIRSTNAME><LASTNAME>) writes:
> 
>>There has been some discussion on the pros and cons about sex outside of
>>marriage.<FIRSTNAME>>>I personally think that part of the value of having lasting partnerships
>>between men and women is that this helps to provide a stable and secure
>>environment for children to grow up in.<EMAIL><USERNAME><FIRSTNAME><FIRSTNAME><USERNAME>>As an addition to<FIRSTNAME><LASTNAME><LASTNAME><LASTNAME>'s post, what about homosexuals?

Well, from an Islamic viewpoint, homosexuality is not the norm for
society.  I cannot really say much about the Islamic viewpoint on homosexuality 
as it is not something I have done much research on.

 Fred Rice
<EMAIL><EMAIL><EMAIL>
