# Supplementary material for: Migrating birds optimization-based feature selection for text classification
Source: PeerJ Comput Sci. 2024 Aug 30;10:e2263. doi: 10.7717/peerj-cs.2263 (PMC11639163; doi:10.7717/peerj-cs.2263)
Supplement: Supplemental Information 2 [file peerj-cs-10-2263-s002.zip › raw_data_part1_mod/20news-18828/alt.atheism/51280.txt]

From:<EMAIL><EMAIL> (<FIRSTNAME><LASTNAME><LASTNAME>)
Subject: Re:<FIRSTNAME><FIRSTNAME><FIRSTNAME>ine Metaphysics

In article<EMAIL><EMAIL><EMAIL> (<FIRSTNAME><FIRSTNAME><LASTNAME><LASTNAME>) writes:<FIRSTNAME><LASTNAME><LASTNAME> writes, with great authority:
>
>>     IF IT IS CONTRADICTORY IT CANNOT EXIST.
>
>"Contradictory" is a property of language.  If I correct this to<MASKEDNUMBER><MAC>  THINGS DEFINED BY CONTRADICTORY LANGUAGE DO NOT EXIST
>
>I will object to definitions as reality.  If you then amend it to<LITECOINADDRESS><MAC>  THINGS DESCRIBED BY CONTRADICTORY LANGUAGE DO NOT EXIST
>
>then we've come to something which is plainly false.  Failures in<JOBAREA>>description are merely failures in description.

 How about this description: "An object that is, at one time, both a
Euclidean square and a Euclidean circle"? I hold that no object satisfying
this description could exist. The description is inconsistent, and hence
describes an object that could not exist.
 Now, suppose someone pointed to a bicycle, and said, "That object is,
at one time, both a Euclidean square and a Euclidean circle." This does
not mean that the bicycle does not exist, it measn that the description
was incorrectly applied.
 
 The atheist says, "The descriptions of God that I have been presented with
are contradictory, and hence describe something that cannot exist."
 Now, your position (so far as I can gather) is that God exists, but the
descriptions atheists have been presented with are simply bad descriptions
of It.
 This is roughly analogous to someone who has never seen a bicycle, and,
when they ask for a description from people who claim to have seen one,
are told that it is a "Euclidean circle-square". Can they be blamed for
doubting rather strongly that this 'bicycle' exists at all?

>(I'm not an objectivist, remember.)

 No kidding. :->

 Sincerely,

<FULLNAME><EMAIL>

 "The<FIRSTNAME><FIRSTNAME> can *have* the Earth. The rest of us are going to the
stars!" - Robert A.<FULLNAME>lein
