# Supplementary material for: Migrating birds optimization-based feature selection for text classification
Source: PeerJ Comput Sci. 2024 Aug 30;10:e2263. doi: 10.7717/peerj-cs.2263 (PMC11639163; doi:10.7717/peerj-cs.2263)
Supplement: Supplemental Information 2 [file peerj-cs-10-2263-s002.zip › raw_data_part1_mod/20news-18828/alt.atheism/51281.txt]

Subject: Re: islamic authority over women
From:<EMAIL><EMAIL> (<FIRSTNAME><MIDDLENAME><FULLNAME><MIDDLENAME>)

In article <<MASKEDNUMBER><EMAIL><MASKEDNUMBER><EMAIL><MASKEDNUMBER><EMAIL><MASKEDNUMBER><EMAIL>><EMAIL><EMAIL> (<FIRSTNAME><LASTNAME><LASTNAME><LASTNAME>) writes:

>For the guy who said he's just arrived, and asked whether Bobby's for real,
>you betcha. Welcome to alt.atheism, and rest assured that it gets worse.
>I have a few pearls of wisdom from Bobby which I reproduce below. Is anyone
>(<FIRSTNAME>?) keeping a big file of such stuff?

	Sorry, I was, but I somehow have misplaced my diskette from the last 
couple of months or so. However, thanks to the efforts of Bobby, it is being 
replenished rather quickly!  

	Here is a recent favorite:

	--


       "Satan and the Angels do not have freewill. <MASKEDNUMBER>
<MASKEDNUMBER>      They do what god tells them to do. "

<IPV6><IP><IPV6><LASTNAME><IPV6><EMAIL><EMAIL><EMAIL><IPV6>

<IPV6> "Satan and the Angels do not have freewill. <MASKEDNUMBER>
<MASKEDNUMBER>      They do what god tells them to do. "

<IPV6><IP><IPV6>.<IPV6>.<LASTNAME><IPV6><EMAIL><EMAIL><EMAIL>) 
