# Supplementary material for: Migrating birds optimization-based feature selection for text classification
Source: PeerJ Comput Sci. 2024 Aug 30;10:e2263. doi: 10.7717/peerj-cs.2263 (PMC11639163; doi:10.7717/peerj-cs.2263)
Supplement: Supplemental Information 2 [file peerj-cs-10-2263-s002.zip › raw_data_part1_mod/20news-18828/alt.atheism/51282.txt]

Subject: Re: A visit from the Jehovah's Witnesses (good grief!)
From:<EMAIL><EMAIL> (<FULLNAME>)

In article<EMAIL><EMAIL><EMAIL> (<FIRSTNAME><FIRSTNAME><LASTNAME><LASTNAME>) writes:

>The amount of energy being spent on ONE LOUSY SYLLOGISM says volumes for the
>true position of reason in this group.

	I agree, we spend too much energy on the nonexistance of God.

--


 <MAC>     "Satan and the Angels do not have freewill. <MAC>  They do what god tells them to do. "

        S.N.<LASTNAME><LASTNAME><LASTNAME> (<EMAIL><EMAIL>) 
