# Supplementary material for: Migrating birds optimization-based feature selection for text classification
Source: PeerJ Comput Sci. 2024 Aug 30;10:e2263. doi: 10.7717/peerj-cs.2263 (PMC11639163; doi:10.7717/peerj-cs.2263)
Supplement: Supplemental Information 2 [file peerj-cs-10-2263-s002.zip › raw_data_part1_mod/20news-18828/alt.atheism/51284.txt]

Subject: Vonnegut/atheism
From:<EMAIL><EMAIL> (...until kings become philosophers or philosophers become kings)


   Yesterday, I got the chance to hear<FIRSTNAME> Vonnegut speak at the
University of<STATE><STATE>.<MIDDLENAME><MIDDLENAME>ut succeeded Isaac Asimov as the 
(honorary?) head of the American Humanist Association. (<FIRSTNAME><FIRSTNAME><MIDDLENAME>ut is
an atheist, and so was Asimov) Before Asimov's funeral,<FIRSTNAME><MIDDLENAME><MIDDLENAME> stood up
and said about Asimov, "He's in heaven now," which ignited uproarious 
laughter in the room. (from the people he was speaking to around the time
of the funeral)

	 "It's the funniest thing I could have possibly said
to a room full of humanists,"<LASTNAME><MIDDLENAME><MIDDLENAME> said at yesterday's lecture. <MAC>   If Vonnegut comes to speak at your university, I highly recommend
going to see him even if you've never read any of his novels. In my opinion,
he's the greatest living humorist. (greatest living humanist humorist as well)


   Peace,<FIRSTNAME>
