# Supplementary material for: Migrating birds optimization-based feature selection for text classification
Source: PeerJ Comput Sci. 2024 Aug 30;10:e2263. doi: 10.7717/peerj-cs.2263 (PMC11639163; doi:10.7717/peerj-cs.2263)
Supplement: Supplemental Information 2 [file peerj-cs-10-2263-s002.zip › raw_data_part1_mod/20news-18828/alt.atheism/51285.txt]

Subject: Re: Yet more Rushdie [Re: ISLAMIC LAW]
From:<EMAIL><EMAIL> (<FIRSTNAME><FULLNAME><LASTNAME>)

In article <<MASKEDNUMBER><EMAIL><MASKEDNUMBER><EMAIL>><EMAIL><EMAIL><EMAIL> (<FIRSTNAME><LASTNAME>) writes:
>I should clarify what Muslims usually mean when they say "Muslim".  In
>general, anyone who calls themselves a "Muslim" and does not do or 
>outwardly profess
>something in clear contradiction with the essential teachings of Islam
>is considered to be a Muslim.  Thus, one who might do things contrary to
>Islam (through ignorance, for example) does not suddenly _not_ become a
>Muslim.  If one knowingly transgresses Islamic teachings and essential
>principles, though, then one does leave Islam.

	You and Mr<PREFIX><MIDDLENAME><MIDDLENAME> really need to sit down and decide what
exactly Islam  *is* before posting here.

	According to '<MIDDLENAME><MIDDLENAME><MIDDLENAME>, one is NOT a muslim when one is doing evil. 
[ A mus<MIDDLENAME> can do no evil ] According to him, one who does evil is suffering 
from "temporary athiesm."

	Now, would the members who claim to be "Muslims" get their stories 
straight????

--


       "Satan and the Angels do not have freewill. <MAC>   They do what god tells them to do. "

        S.N.<LASTNAME><LASTNAME><LASTNAME> (<EMAIL><EMAIL>) 
