# Supplementary material for: Migrating birds optimization-based feature selection for text classification
Source: PeerJ Comput Sci. 2024 Aug 30;10:e2263. doi: 10.7717/peerj-cs.2263 (PMC11639163; doi:10.7717/peerj-cs.2263)
Supplement: Supplemental Information 2 [file peerj-cs-10-2263-s002.zip › raw_data_part1_mod/20news-18828/alt.atheism/51286.txt]

Subject: Re: Request for Support
From:<EMAIL><EMAIL> (<FULLNAME>)

In article <<EMAIL> (David Wood) writes:

>2. If you must respond to one of his articles, include within it
>something similar to the following:
>
>    "Please answer the questions posed to you in the Charley Challenges."

	Agreed.

--


       "Satan and the Angels do not have freewill. <MAC>  They do what god tells them to do. "

        S.N.<LASTNAME><LASTNAME><LASTNAME> (<EMAIL><EMAIL>) 
