# Supplementary material for: Migrating birds optimization-based feature selection for text classification
Source: PeerJ Comput Sci. 2024 Aug 30;10:e2263. doi: 10.7717/peerj-cs.2263 (PMC11639163; doi:10.7717/peerj-cs.2263)
Supplement: Supplemental Information 2 [file peerj-cs-10-2263-s002.zip › raw_data_part1_mod/20news-18828/alt.atheism/51287.txt]

Subject: Re: Bill Conner:
From:<EMAIL><EMAIL> (<FIRSTNAME><FULLNAME>)

In article <<EMAIL><EMAIL><EMAIL><EMAIL> (<FIRSTNAME><LASTNAME><LASTNAME>) writes:

>Could you explain what any of this pertains to? Is this a position
>statement on something or typing practice? And why are you using my
>name, do you think this relates to anything I've said and if so, what.
<FIRSTNAME>

 Could you explain what any of the above pertains to? Is this a position 
statement on something or typing practice? 
--


       "Satan and the Angels do not have freewill. <MAC>    They do what god tells them to do. "

        S.N.<LASTNAME><LASTNAME><LASTNAME> (<EMAIL><EMAIL>) 
