# Supplementary material for: Migrating birds optimization-based feature selection for text classification
Source: PeerJ Comput Sci. 2024 Aug 30;10:e2263. doi: 10.7717/peerj-cs.2263 (PMC11639163; doi:10.7717/peerj-cs.2263)
Supplement: Supplemental Information 2 [file peerj-cs-10-2263-s002.zip › raw_data_part1_mod/20news-18828/alt.atheism/51288.txt]

From:<EMAIL><EMAIL> (<FIRSTNAME><LASTNAME><LASTNAME>)
Subject: Re: [soc.motss, et al.] "Princ<STATE> axes matching funds for Boy Scouts"

In article<EMAIL><EMAIL><EMAIL><EMAIL> (<FIRSTNAME><LASTNAME><LASTNAME>) writes:
>
>If anything, the BSA has taught me, I don't know, tolerance or something.
>Before I met this guy, I thought all gays were 'faries'.  So, the BSA HAS
>taught me to be an antibigot.

I could give much the same testimonial about my experience as a<JOBTYPE>
back in the 1960s. The issue wasn't gays, but the principles were the
same. Thanks for a well put testimonial.<FIRSTNAME><LASTNAME><LASTNAME><LASTNAME> and his kind who
think this discussion doesn't belong here and his intolerance is the
only acceptable position in scouting should take notice. The BSA has
been hijacked by the religious right, but some of the core values have
survived in spite of the leadership and some scouts and former scouts
haven't given up. Seeing a testimonial like this reminds me that
scouting is still worth fighting for.

On a cautionary note, you must realize that if your experience with this
camp leader was in the BSA you may be putting him at risk by publicizing
it. Word could leak out to the BSA gestapo.

<FIRSTNAME><MIDDLENAME><MIDDLENAME>
