# Supplementary material for: Migrating birds optimization-based feature selection for text classification
Source: PeerJ Comput Sci. 2024 Aug 30;10:e2263. doi: 10.7717/peerj-cs.2263 (PMC11639163; doi:10.7717/peerj-cs.2263)
Supplement: Supplemental Information 2 [file peerj-cs-10-2263-s002.zip › raw_data_part1_mod/20news-18828/alt.atheism/51291.txt]

Subject: Fluids vs Liquids
From:<EMAIL><EMAIL><EMAIL> (<FIRSTNAME><FIRSTNAME><FIRSTNAME><LASTNAME><LASTNAME>)
<EMAIL><EMAIL> (<FIRSTNAME><LASTNAME>) writes:
[ deleted ]
>A similar analogy can be made with glass. For those of you who don't 
>know, glass is a liquid (go ask your science teacher) and DOES flow.
[ deleted ]

  If your science teacher tells you glass is a liquid, try to get a different
science teacher<SUFFIX><SUFFIX>).  Glass is a supercooled fluid, it is not a liquid (except
at very high temperatures).  The definition of liquid includes "readily takes
the form of its container".  Let's try to be more accurate here.  We don't want
people to think we're creationists now do we?


  UUCP:  uunet!<LITECOINADDRESS><IPV6><IP><IPV6><LITECOINADDRESS><BITCOINADDRESS>!<USERNAME><DISPLAYNAME><DISPLAYNAME><IP><IPV6> Principal Troll
  ARPA: <LITECOINADDRESS><LITECOINADDRESS><LITECOINADDRESS><IPV6><LITECOINADDRESS> Resident Skeptic
  CSNet:<LITECOINADDRESS><LITECOINADDRESS><LITECOINADDRESS><IPV6><LITECOINADDRESS><IPV6><LITECOINADDRESS><IPV6><LITECOINADDRESS>, Tektronix
