# Supplementary material for: Migrating birds optimization-based feature selection for text classification
Source: PeerJ Comput Sci. 2024 Aug 30;10:e2263. doi: 10.7717/peerj-cs.2263 (PMC11639163; doi:10.7717/peerj-cs.2263)
Supplement: Supplemental Information 2 [file peerj-cs-10-2263-s002.zip › raw_data_part1_mod/20news-18828/alt.atheism/51299.txt]

From:<USERNAME><USERNAME>.NoSubdomain.NoDomain (Brian Cash)
Subject: Re: Ancient islamic rituals

In article <<EMAIL>>,<EMAIL><EMAIL><EMAIL> (<FIRSTNAME><MIDDLENAME>) writes:
|> There has been some discussion on the pros and cons about sex outside of
|> marriage.
  ...
|> 
|> Where is the evidence for my opinions?  At the moment, there are just
|> generalities I can cite.  For example, I read that in the 20th century,
|> the percentage of youth (and people in general) who suffer from
|> depression has been steadily climbing in Western societies (probably
|> what I was reading referred particularly to the USA).  Similarly, one
|> can detect a trend towards greater occurrence of sex outside of marriage
|> in this century in Western societies -- particularly with the "sexual
|> revolution" of the 60's, but even before that I think (otherwise the
|> "sexual revolution" of the 60's would not have been possible),
|> particularly with the gradual weakening of Christianity and consequently
|> Christian moral teachings against sex outside of marriage.  I propose
|> that these two trends -- greater level of general depression in society<JOBAREA> (and other psychological problems) and greater sexual promiscuity -- are
|> linked, with the latter being a prime cause of the former.  I cannot
|> provide any evidence beyond this at this stage, but the whole thesis
|> seems very reasonable to me and I request that people ponder upon it.
|<FIRSTNAME><LASTNAME> <-- a Muslim, giving his point of view.<EMAIL>
I think this is a big leap sex->depression.  One example is myself,
where no sex->depression :)  But, seriously 1) promiscuity is on a decline,
depression is not and 2) it might be more reasonable to say 
depression->promiscuity.  I think depression is more likely to come
from emotional problems (relationships, family, job, friends) and
promiscuity is used as an escape.
Since I see marriage as a civil and religious bond rather than an
emotional bond, I don't see a problem with sex before (not outside of)
marriage so long as you have the same commitment and devotion as
what is expected from a married couple.  Of course, this is just 
my opinion.

<FIRSTNAME>ANONYMIZED_URL
