# Supplementary material for: Migrating birds optimization-based feature selection for text classification
Source: PeerJ Comput Sci. 2024 Aug 30;10:e2263. doi: 10.7717/peerj-cs.2263 (PMC11639163; doi:10.7717/peerj-cs.2263)
Supplement: Supplemental Information 2 [file peerj-cs-10-2263-s002.zip › raw_data_part1_mod/20news-18828/alt.atheism/51305.txt]

Subject: Re: <Political Atheists?
From:<EMAIL><EMAIL> (<FIRSTNAME><MIDDLENAME><LASTNAME>)
<EMAIL><EMAIL><USERNAME><EMAIL><USERNAME><EMAIL> (<FIRSTNAME><LASTNAME><LASTNAME>) writes:

>>I think an objective morality does exist, but that most flavors of morality
>>are only approximations to it.  Once again, a natural or objective morality
>>is fairly easily defined, as long as you have a goal in mind--that is, what
>>is the purpose of this morality.
>Maybe I'm not quite getting what you mean by this, but I think objective 
>morality is an oxymoron.  By definition, it seems, any _goal_ oriented 
>issue like this is subjective by nature.  I don't get how you're using
>the word objective.

But, the goal need not be a subjective one.  For instance, the goal of
natural morality is the propogation of a species, perhaps.  It wasn't
really until the more intelligent animals came along that some revisions
to this were necessary.  Intelligent animals have different needs than
the others, and hence a morality suited to them must be a bit more
complicated than "the law of the jungle."  I don't think that
self-actualization is so subjective as you might think.  And, by
objectivity, I am assuming that the ideals of any such system could be
carried out completely.
<MIDDLENAME><MIDDLENAME><MIDDLENAME>
