# Supplementary material for: Migrating birds optimization-based feature selection for text classification
Source: PeerJ Comput Sci. 2024 Aug 30;10:e2263. doi: 10.7717/peerj-cs.2263 (PMC11639163; doi:10.7717/peerj-cs.2263)
Supplement: Supplemental Information 2 [file peerj-cs-10-2263-s002.zip › raw_data_part1_mod/20news-18828/alt.atheism/51306.txt]

From:<EMAIL><EMAIL><EMAIL> (<MIDDLENAME><MIDDLENAME>)
Subject: Request for Support


I have a request for those who would like to see<FIRSTNAME><FIRSTNAME><LASTNAME><LASTNAME>
respond to the "Charley Challenges" (and judging from my e-mail, there
appear to be quite a few of you.)  

It is clear that Mr.<MIDDLENAME><MIDDLENAME> intends to continue to post tangential or
unrelated articles while ingoring the Challenges themselves.  Between
the last two re-postings of the Challenges, I noted perhaps a dozen or
more posts by Mr.<MIDDLENAME><MIDDLENAME>, none of which answered a single Challenge.  

It seems unmistakable to me that Mr.<MIDDLENAME><MIDDLENAME> hopes that the questions
will just go away, and he is doing his level best to change the
subject.  Given that this seems a rather common net.theist tactic, I
would like to suggest that we impress upon him our desire for answers,
in the following manner:

1. Ignore any future articles by Mr.<MIDDLENAME><MIDDLENAME> that do not address the
Challenges, until he answers them or explictly announces that he
refuses to do so.

--or--

2. If you must respond to one of his articles, include within it
something similar to the following:

    "Please answer the questions posed to you in the Charley Challenges."

Really, I'm not looking to humiliate anyone here, I just want some
honest answers.  You wouldn't think that honesty would be too much to
ask from a devout Christian, would you?  

Nevermind, that was a rhetorical question.

--<FIRSTNAME><MIDDLENAME>
