# Supplementary material for: Migrating birds optimization-based feature selection for text classification
Source: PeerJ Comput Sci. 2024 Aug 30;10:e2263. doi: 10.7717/peerj-cs.2263 (PMC11639163; doi:10.7717/peerj-cs.2263)
Supplement: Supplemental Information 2 [file peerj-cs-10-2263-s002.zip › raw_data_part1_mod/20news-18828/alt.atheism/51310.txt]

From:<EMAIL> (<FIRSTNAME><LASTNAME><LASTNAME>)
Subject: Re: Gospel Dating

<FIRSTNAME><SUFFIX>.<LASTNAME><EMAIL><EMAIL><EMAIL>) wrote:
<MAC>:<MAC>Wild and fanciful claims require greater evidence. If you state that 
: one of the books in your room is blue, I certainly do not need as much 
: evidence to believe than if you were to claim that there is a two headed 
:<MIDDLENAME><MIDDLENAME> in your bed. [ and I don't mean a<SEX> lover in a<CITY><COUNTY>ard! ]

Keith, 

If the issue is, "What is Truth" then the consequences of whatever
proposition argued is irrelevent. If the issue is, "What are the consequences
if such and such -is- True", then Truth is irrelevent. Which is it to<FIRSTNAME><FIRSTNAME>?


<FIRSTNAME>
