# Supplementary material for: Migrating birds optimization-based feature selection for text classification
Source: PeerJ Comput Sci. 2024 Aug 30;10:e2263. doi: 10.7717/peerj-cs.2263 (PMC11639163; doi:10.7717/peerj-cs.2263)
Supplement: Supplemental Information 2 [file peerj-cs-10-2263-s002.zip › raw_data_part1_mod/20news-18828/alt.atheism/51312.txt]

From:<EMAIL> (<FIRSTNAME><LASTNAME><LASTNAME>)
Subject: Re: Not the Omni!

<FIRSTNAME><FIRSTNAME><LASTNAME><LASTNAME> (<EMAIL><EMAIL><EMAIL>) wrote:<MAC> >> Please enlighten me.  How is omnipotence contradictory?
: <MAC>: >By definition, all that can occur in the universe is governed by the rules
: >of nature. Thus god cannot break them. Anything that god does must be allowed
: >in the rules somewhere. Therefore, omnipotence CANNOT exist! It contradicts
: >the rules of nature.
: 
: Obviously, an omnipotent god can change the rules.

When you say, "By definition", what exactly is being defined;
certainly not omnipotence. You seem to be saying that the "rules of
nature" are pre-existant somehow, that they not only define nature but
actually cause it. If that's what you mean I'd like to hear your
further thoughts on the question.

<FIRSTNAME>
