# Supplementary material for: Migrating birds optimization-based feature selection for text classification
Source: PeerJ Comput Sci. 2024 Aug 30;10:e2263. doi: 10.7717/peerj-cs.2263 (PMC11639163; doi:10.7717/peerj-cs.2263)
Supplement: Supplemental Information 2 [file peerj-cs-10-2263-s002.zip › raw_data_part1_mod/20news-18828/alt.atheism/51313.txt]

From:<EMAIL> (<FIRSTNAME><LASTNAME><LASTNAME>)
Subject: Re: IF ONLY HE KNEW
<EMAIL> wrote:

: Upon arriving at home, Joseph probably took advantage of Mary...had his way
: with her so to speak.  Of course, word of this couldn't get around so Mary,
: being the highly-religious follower that she was decided "Hey, I'll just say
: that GOD impregnated me...no one will ever know!"
<MAC>: Thus, seen as a trustworthy and honorable soul, she was believed...<MAC>: And then came Jesus, the child born from violence.<MAC>
<MAC>,

Can you explain the purpose of your post, I can't imagine what you
must have thougt it meant. 

<FIRSTNAME>
