# Supplementary material for: Migrating birds optimization-based feature selection for text classification
Source: PeerJ Comput Sci. 2024 Aug 30;10:e2263. doi: 10.7717/peerj-cs.2263 (PMC11639163; doi:10.7717/peerj-cs.2263)
Supplement: Supplemental Information 2 [file peerj-cs-10-2263-s002.zip › raw_data_part1_mod/20news-18828/alt.atheism/51314.txt]

From:<EMAIL> (<FIRSTNAME><LASTNAME><LASTNAME>)
Subject: Re: Allah Akbar and Praise the Lord.

<FIRSTNAME><FIRSTNAME><FIRSTNAME><LASTNAME><LASTNAME><LASTNAME><EMAIL><EMAIL><EMAIL>) wrote:
: 
: And thank the Lord that<FIRSTNAME><LASTNAME> has returned to set
: us straight!  Now I know I can die happy when my Lexus<VEHICLEVRM>:<VEHICLEVRM> wipes out on that rain-slick curve in 1997.  The
: rest of you had best straighten up, because your time 
: is even more limited.  Most of you are going in the Flu
: of 1994.

<FIRSTNAME><FIRSTNAME><FIRSTNAME>,

You know you're glad to have me visit ...
But I won't stay long this time, just shopping around.

Bill
