# Supplementary material for: Migrating birds optimization-based feature selection for text classification
Source: PeerJ Comput Sci. 2024 Aug 30;10:e2263. doi: 10.7717/peerj-cs.2263 (PMC11639163; doi:10.7717/peerj-cs.2263)
Supplement: Supplemental Information 2 [file peerj-cs-10-2263-s002.zip › raw_data_part1_mod/20news-18828/alt.atheism/51315.txt]

From:<EMAIL> (<FIRSTNAME><LASTNAME><LASTNAME>)
Subject: Re: Dear<PREFIX><FIRSTNAME><MIDDLENAME><FIRSTNAME><EMAIL><EMAIL>) wrote:

:<MAC>   For all the problems technology has caused, your<JOBAREA> have made
: things even worse.  Must we be reminded of the Inquisition, Operation
: Rescue, the Ku Klux Klan, Posse Comitatus, the 700 Club, David Duke, Salem
: Witch Trials, the Crusades, gay bashings, etc.
:      PLUS virtually each and every single war, regardless of the level of
: technology, has had theistic organizations cheering on the carnage
: (chaplains, etc.), and claiming that god was in favor of the whole ordeal. 
: Don't forget to pray for our troops!
:<MAC>
This is really tedious. Every bad thing that's ever happened is
because the malefactors were under the influence of religion - does
anyone -really- believe that. I've seen it so often it must be a
pretty general opinion in a.a, but I want to believe that atheists are
really not THAT dishonest. Please, stick to the facts and, having
accomplished that, interpret them correctly.

<FIRSTNAME>
