# Supplementary material for: Migrating birds optimization-based feature selection for text classification
Source: PeerJ Comput Sci. 2024 Aug 30;10:e2263. doi: 10.7717/peerj-cs.2263 (PMC11639163; doi:10.7717/peerj-cs.2263)
Supplement: Supplemental Information 2 [file peerj-cs-10-2263-s002.zip › raw_data_part1_mod/20news-18828/alt.atheism/51317.txt]

From:<EMAIL> (<FIRSTNAME><LASTNAME><LASTNAME>)
Subject: Re: Bill<LASTNAME><LASTNAME>:


Could you explain what any of this pertains to? Is this a position
statement on something or typing practice? And why are you using my
name, do you think this relates to anything I've said and if so, what.

<FIRSTNAME>
