# Supplementary material for: Migrating birds optimization-based feature selection for text classification
Source: PeerJ Comput Sci. 2024 Aug 30;10:e2263. doi: 10.7717/peerj-cs.2263 (PMC11639163; doi:10.7717/peerj-cs.2263)
Supplement: Supplemental Information 2 [file peerj-cs-10-2263-s002.zip › raw_data_part1_mod/20news-18828/alt.atheism/53057.txt]

From:<EMAIL><EMAIL> (<FIRSTNAME><LASTNAME><LASTNAME>)
Subject: Re: Nicknames

In article <<MASKEDNUMBER><EMAIL><MASKEDNUMBER><EMAIL>>,<EMAIL><EMAIL><EMAIL> (<FIRSTNAME><LASTNAME><LASTNAME>) wrote:
> >Mathew "FAQ" can't remember his last name
> >Keith "Lie Tally .sig"<MIDDLENAME>
<LITECOINADDRESS> ><FIRSTNAME> "Finn-tastic"<LASTNAME><LASTNAME><LITECOINADDRESS>
<LITECOINADDRESS><FIRSTNAME><FIRSTNAME><FIRSTNAME><IPV6><FULLNAME><IPV6><LITECOINADDRESS><BITCOINADDRESS> "Face .sig"<LASTNAME><LASTNAME>
<LITECOINADDRESS>Simon "Clip-that-theist"<LASTNAME><LASTNAME><LITECOINADDRESS>
<LITECOINADDRESS><BITCOINADDRESS>U<FIRSTNAME> "Reasonable"<FULLNAME>
<LITECOINADDRESS><BITCOINADDRESS>Rob "Argue with G-d" St<FULLNAME>
> >Dave "Buckminster"<FULLNAME>
<LITECOINADDRESS><BITCOINADDRESS><FIRSTNAME><FIRSTNAME><FIRSTNAME> "Never a useful post"<LASTNAME><LASTNAME><LASTNAME>
> 
> Hey, what about an affectionate nickname for me?

You could take my wrongly spelled surname :-).

Cheers,
<FIRSTNAME><LASTNAME><LASTNAME><EMAIL>. ALink:<FIRSTNAME>AND -- Private activities on the net.
