# Supplementary material for: Migrating birds optimization-based feature selection for text classification
Source: PeerJ Comput Sci. 2024 Aug 30;10:e2263. doi: 10.7717/peerj-cs.2263 (PMC11639163; doi:10.7717/peerj-cs.2263)
Supplement: Supplemental Information 2 [file peerj-cs-10-2263-s002.zip › raw_data_part1_mod/20news-18828/alt.atheism/53059.txt]

From:<EMAIL><EMAIL> (<FIRSTNAME><MIDDLENAME>)
Subject: Christian Morality is

In <<ETHEREUMADDRESS><BITCOINADDRESS>@vice.ICO.TEK.COM><IPV6>@<LITECOINADDRESS> (<FIRSTNAME><LITECOINADDRESS>) writes:

>In article <<EMAIL><EMAIL> (<FIRSTNAME><EMAIL><LASTNAME>) writes:
>>In <<ETHEREUMADDRESS><IPV6>@vice.ICO.TEK.COM><IPV6><LITECOINADDRESS><IPV6><LITECOINADDRESS><IPV6> (<IPV6><LITECOINADDRESS><IPV6><LITECOINADDRESS>) 
writes:
>><USERNAME>>>
>>>  Actually, my atheism is based on ignorance.  Ignorance of the
>>>  existence of any god.  Don't fall into the "atheists don't believe
>>>  because of their pride" mistake.<FIRSTNAME>>>How do you know it's based on ignorance, couldn't that be wrong? Why would it
>>be wrong 
>>to fall into the trap that you mentioned? 
>>

>  If I'm wrong, god is free at any time to correct my mistake.  That
>  he continues not to do so, while supposedly proclaiming his
>  undying love for my eternal soul, speaks volumes.

What are the volumes that it speaks besides the fact that he leaves your 
choices up to you?

>  As for the trap, you are not in a position to tell me that I don't
>  believe in god because I do not wish to.  Unless you can know my
>  motivations better than I do myself, you should believe me when I
>  say that I earnestly searched for god for years and never found
>  him.

I definitely agree that it's rather presumptuous for either "side" to give some
psychological reasoning for another's belief.

MACANONYMIZED_URLANONYMIZED_URL<FULLNAME><EMAIL><EMAIL>They said that Queens could stay, they blew the Bronx away,
>and sank Manhattan out at sea.
<LITECOINADDRESS>
--
****************************************************************
<IPV6><FIRSTNAME><FULLNAME><LASTNAME>
 "...and I won't raise taxes on the middle     University of Illinois
    class to pay for my programs." <USERAGENT>
<PHONEIMEI> -Bill Clinton 3rd Debate  <EMAIL><IPV6>
With new taxes and spending cuts we'll still have 310 billion dollar deficits.
