# Supplementary material for: Migrating birds optimization-based feature selection for text classification
Source: PeerJ Comput Sci. 2024 Aug 30;10:e2263. doi: 10.7717/peerj-cs.2263 (PMC11639163; doi:10.7717/peerj-cs.2263)
Supplement: Supplemental Information 3 [file peerj-cs-10-2263-s003.zip]

Archive with 32,279 entries (9,994 files):
- raw_data_part2_mod/
- raw_data_part2_mod/aa_haber/
- raw_data_part2_mod/aa_haber/CultureArt/
- raw_data_part2_mod/aa_haber/CultureArt/CultureArt_100077.txt
- raw_data_part2_mod/aa_haber/CultureArt/CultureArt_100086.txt
- raw_data_part2_mod/aa_haber/CultureArt/CultureArt_100256.txt
- raw_data_part2_mod/aa_haber/CultureArt/CultureArt_10063.txt
- raw_data_part2_mod/aa_haber/CultureArt/CultureArt_101238.txt
- raw_data_part2_mod/aa_haber/CultureArt/CultureArt_101505.txt
- raw_data_part2_mod/aa_haber/CultureArt/CultureArt_101552.txt
- raw_data_part2_mod/aa_haber/CultureArt/CultureArt_101665.txt
- raw_data_part2_mod/aa_haber/CultureArt/CultureArt_101673.txt
- raw_data_part2_mod/aa_haber/CultureArt/CultureArt_101694.txt
- raw_data_part2_mod/aa_haber/CultureArt/CultureArt_101816.txt
- raw_data_part2_mod/aa_haber/CultureArt/CultureArt_102162.txt
- raw_data_part2_mod/aa_haber/CultureArt/CultureArt_102346.txt
- raw_data_part2_mod/aa_haber/CultureArt/CultureArt_102383.txt
- raw_data_part2_mod/aa_haber/CultureArt/CultureArt_102442.txt
- raw_data_part2_mod/aa_haber/CultureArt/CultureArt_10274.txt
- raw_data_part2_mod/aa_haber/CultureArt/CultureArt_102783.txt
- raw_data_part2_mod/aa_haber/CultureArt/CultureArt_102925.txt
- raw_data_part2_mod/aa_haber/CultureArt/CultureArt_103223.txt
- raw_data_part2_mod/aa_haber/CultureArt/CultureArt_103229.txt
- raw_data_part2_mod/aa_haber/CultureArt/CultureArt_103235.txt
- raw_data_part2_mod/aa_haber/CultureArt/CultureArt_10370.txt
- raw_data_part2_mod/aa_haber/CultureArt/CultureArt_103736.txt
- raw_data_part2_mod/aa_haber/CultureArt/CultureArt_103815.txt
- raw_data_part2_mod/aa_haber/CultureArt/CultureArt_10409.txt
- raw_data_part2_mod/aa_haber/CultureArt/CultureArt_104255.txt
- raw_data_part2_mod/aa_haber/CultureArt/CultureArt_10433.txt
- raw_data_part2_mod/aa_haber/CultureArt/CultureArt_10442.txt
- raw_data_part2_mod/aa_haber/CultureArt/CultureArt_104552.txt
- raw_data_part2_mod/aa_haber/CultureArt/CultureArt_10459.txt
- raw_data_part2_mod/aa_haber/CultureArt/CultureArt_104877.txt
- raw_data_part2_mod/aa_haber/CultureArt/CultureArt_104883.txt
- raw_data_part2_mod/aa_haber/CultureArt/CultureArt_105074.txt
- raw_data_part2_mod/aa_haber/CultureArt/CultureArt_105107.txt
- raw_data_part2_mod/aa_haber/CultureArt/CultureArt_105162.txt
- raw_data_part2_mod/aa_haber/CultureArt/CultureArt_106156.txt
- raw_data_part2_mod/aa_haber/CultureArt/CultureArt_106169.txt
- raw_data_part2_mod/aa_haber/CultureArt/CultureArt_1068.txt
- raw_data_part2_mod/aa_haber/CultureArt/CultureArt_10693.txt
- raw_data_part2_mod/aa_haber/CultureArt/CultureArt_107013.txt
- raw_data_part2_mod/aa_haber/CultureArt/CultureArt_10707.txt
- raw_data_part2_mod/aa_haber/CultureArt/CultureArt_107285.txt
- raw_data_part2_mod/aa_haber/CultureArt/CultureArt_107603.txt
- raw_data_part2_mod/aa_haber/CultureArt/CultureArt_107754.txt
- raw_data_part2_mod/aa_haber/CultureArt/CultureArt_107768.txt
- raw_data_part2_mod/aa_haber/CultureArt/CultureArt_107777.txt
- raw_data_part2_mod/aa_haber/CultureArt/CultureArt_108414.txt
- raw_data_part2_mod/aa_haber/CultureArt/CultureArt_108495.txt
- raw_data_part2_mod/aa_haber/CultureArt/CultureArt_108523.txt
- raw_data_part2_mod/aa_haber/CultureArt/CultureArt_108627.txt
- raw_data_part2_mod/aa_haber/CultureArt/CultureArt_108670.txt
- raw_data_part2_mod/aa_haber/CultureArt/CultureArt_108851.txt
- raw_data_part2_mod/aa_haber/CultureArt/CultureArt_109121.txt
- raw_data_part2_mod/aa_haber/CultureArt/CultureArt_109521.txt
- raw_data_part2_mod/aa_haber/CultureArt/CultureArt_109642.txt
- raw_data_part2_mod/aa_haber/CultureArt/CultureArt_10999.txt
- raw_data_part2_mod/aa_haber/CultureArt/CultureArt_110150.txt
- raw_data_part2_mod/aa_haber/CultureArt/CultureArt_11020.txt
- raw_data_part2_mod/aa_haber/CultureArt/CultureArt_110361.txt
- raw_data_part2_mod/aa_haber/CultureArt/CultureArt_110485.txt
- raw_data_part2_mod/aa_haber/CultureArt/CultureArt_110626.txt
- raw_data_part2_mod/aa_haber/CultureArt/CultureArt_110674.txt
- raw_data_part2_mod/aa_haber/CultureArt/CultureArt_110842.txt
- raw_data_part2_mod/aa_haber/CultureArt/CultureArt_111045.txt
- raw_data_part2_mod/aa_haber/CultureArt/CultureArt_11121.txt
- raw_data_part2_mod/aa_haber/CultureArt/CultureArt_111355.txt
- raw_data_part2_mod/aa_haber/CultureArt/CultureArt_111629.txt
- raw_data_part2_mod/aa_haber/CultureArt/CultureArt_111648.txt
- raw_data_part2_mod/aa_haber/CultureArt/CultureArt_112010.txt
- raw_data_part2_mod/aa_haber/CultureArt/CultureArt_112025.txt
- raw_data_part2_mod/aa_haber/CultureArt/CultureArt_112030.txt
- raw_data_part2_mod/aa_haber/CultureArt/CultureArt_112318.txt
- raw_data_part2_mod/aa_haber/CultureArt/CultureArt_112477.txt
- raw_data_part2_mod/aa_haber/CultureArt/CultureArt_112561.txt
- raw_data_part2_mod/aa_haber/CultureArt/CultureArt_112606.txt
- raw_data_part2_mod/aa_haber/CultureArt/CultureArt_112636.txt
- raw_data_part2_mod/aa_haber/CultureArt/CultureArt_112644.txt
- raw_data_part2_mod/aa_haber/CultureArt/CultureArt_112716.txt
- raw_data_part2_mod/aa_haber/CultureArt/CultureArt_113.txt
- raw_data_part2_mod/aa_haber/CultureArt/CultureArt_113024.txt
- raw_data_part2_mod/aa_haber/CultureArt/CultureArt_113029.txt
- raw_data_part2_mod/aa_haber/CultureArt/CultureArt_113367.txt
- raw_data_part2_mod/aa_haber/CultureArt/CultureArt_113458.txt
- raw_data_part2_mod/aa_haber/CultureArt/CultureArt_113559.txt
- raw_data_part2_mod/aa_haber/CultureArt/CultureArt_113870.txt
- raw_data_part2_mod/aa_haber/CultureArt/CultureArt_113872.txt
- raw_data_part2_mod/aa_haber/CultureArt/CultureArt_113897.txt
- raw_data_part2_mod/aa_haber/CultureArt/CultureArt_113911.txt
- raw_data_part2_mod/aa_haber/CultureArt/CultureArt_114008.txt
- raw_data_part2_mod/aa_haber/CultureArt/CultureArt_114110.txt
- raw_data_part2_mod/aa_haber/CultureArt/CultureArt_114245.txt
- raw_data_part2_mod/aa_haber/CultureArt/CultureArt_114311.txt
- raw_data_part2_mod/aa_haber/CultureArt/CultureArt_114611.txt
- raw_data_part2_mod/aa_haber/CultureArt/CultureArt_114755.txt
- raw_data_part2_mod/aa_haber/CultureArt/CultureArt_114807.txt
- raw_data_part2_mod/aa_haber/CultureArt/CultureArt_114971.txt
- raw_data_part2_mod/aa_haber/CultureArt/CultureArt_114984.txt
- raw_data_part2_mod/aa_haber/CultureArt/CultureArt_115198.txt
- raw_data_part2_mod/aa_haber/CultureArt/CultureArt_115377.txt
- raw_data_part2_mod/aa_haber/CultureArt/CultureArt_115379.txt
- raw_data_part2_mod/aa_haber/CultureArt/CultureArt_115688.txt
- raw_data_part2_mod/aa_haber/CultureArt/CultureArt_115952.txt
- raw_data_part2_mod/aa_haber/CultureArt/CultureArt_115958.txt
- raw_data_part2_mod/aa_haber/CultureArt/CultureArt_116049.txt
- raw_data_part2_mod/aa_haber/CultureArt/CultureArt_116272.txt
- raw_data_part2_mod/aa_haber/CultureArt/CultureArt_116327.txt
- raw_data_part2_mod/aa_haber/CultureArt/CultureArt_11634.txt
- raw_data_part2_mod/aa_haber/CultureArt/CultureArt_116373.txt
- raw_data_part2_mod/aa_haber/CultureArt/CultureArt_116407.txt
- raw_data_part2_mod/aa_haber/CultureArt/CultureArt_116410.txt
- raw_data_part2_mod/aa_haber/CultureArt/CultureArt_116414.txt
- raw_data_part2_mod/aa_haber/CultureArt/CultureArt_116468.txt
- raw_data_part2_mod/aa_haber/CultureArt/CultureArt_11656.txt
- raw_data_part2_mod/aa_haber/CultureArt/CultureArt_116750.txt
- raw_data_part2_mod/aa_haber/CultureArt/CultureArt_116760.txt
- raw_data_part2_mod/aa_haber/CultureArt/CultureArt_116787.txt
- raw_data_part2_mod/aa_haber/CultureArt/CultureArt_116880.txt
- raw_data_part2_mod/aa_haber/CultureArt/CultureArt_116888.txt
- raw_data_part2_mod/aa_haber/CultureArt/CultureArt_116905.txt
- raw_data_part2_mod/aa_haber/CultureArt/CultureArt_116945.txt
- raw_data_part2_mod/aa_haber/CultureArt/CultureArt_117172.txt
- raw_data_part2_mod/aa_haber/CultureArt/CultureArt_11722.txt
- raw_data_part2_mod/aa_haber/CultureArt/CultureArt_117224.txt
- raw_data_part2_mod/aa_haber/CultureArt/CultureArt_117278.txt
- raw_data_part2_mod/aa_haber/CultureArt/CultureArt_117297.txt
- raw_data_part2_mod/aa_haber/CultureArt/CultureArt_117358.txt
- raw_data_part2_mod/aa_haber/CultureArt/CultureArt_117360.txt
- raw_data_part2_mod/aa_haber/CultureArt/CultureArt_117429.txt
- raw_data_part2_mod/aa_haber/CultureArt/CultureArt_117595.txt
- raw_data_part2_mod/aa_haber/CultureArt/CultureArt_11801.txt
- raw_data_part2_mod/aa_haber/CultureArt/CultureArt_118033.txt
- raw_data_part2_mod/aa_haber/CultureArt/CultureArt_118146.txt
- raw_data_part2_mod/aa_haber/CultureArt/CultureArt_118158.txt
- raw_data_part2_mod/aa_haber/CultureArt/CultureArt_118363.txt
- raw_data_part2_mod/aa_haber/CultureArt/CultureArt_118383.txt
- raw_data_part2_mod/aa_haber/CultureArt/CultureArt_118391.txt
- raw_data_part2_mod/aa_haber/CultureArt/CultureArt_118395.txt
- raw_data_part2_mod/aa_haber/CultureArt/CultureArt_118409.txt
- raw_data_part2_mod/aa_haber/CultureArt/CultureArt_118778.txt
- raw_data_part2_mod/aa_haber/CultureArt/CultureArt_118898.txt
- raw_data_part2_mod/aa_haber/CultureArt/CultureArt_11898.txt
- raw_data_part2_mod/aa_haber/CultureArt/CultureArt_119280.txt
- raw_data_part2_mod/aa_haber/CultureArt/CultureArt_119349.txt
- raw_data_part2_mod/aa_haber/CultureArt/CultureArt_119640.txt
- raw_data_part2_mod/aa_haber/CultureArt/CultureArt_119668.txt
- raw_data_part2_mod/aa_haber/CultureArt/CultureArt_119813.txt
- raw_data_part2_mod/aa_haber/CultureArt/CultureArt_120304.txt
- raw_data_part2_mod/aa_haber/CultureArt/CultureArt_120319.txt
- raw_data_part2_mod/aa_haber/CultureArt/CultureArt_120421.txt
- raw_data_part2_mod/aa_haber/CultureArt/CultureArt_120480.txt
- raw_data_part2_mod/aa_haber/CultureArt/CultureArt_120512.txt
- raw_data_part2_mod/aa_haber/CultureArt/CultureArt_120518.txt
- raw_data_part2_mod/aa_haber/CultureArt/CultureArt_120583.txt
- raw_data_part2_mod/aa_haber/CultureArt/CultureArt_121551.txt
- raw_data_part2_mod/aa_haber/CultureArt/CultureArt_121559.txt
- raw_data_part2_mod/aa_haber/CultureArt/CultureArt_121904.txt
- raw_data_part2_mod/aa_haber/CultureArt/CultureArt_121918.txt
- raw_data_part2_mod/aa_haber/CultureArt/CultureArt_121921.txt
- raw_data_part2_mod/aa_haber/CultureArt/CultureArt_121933.txt
- raw_data_part2_mod/aa_haber/CultureArt/CultureArt_122026.txt
- raw_data_part2_mod/aa_haber/CultureArt/CultureArt_122196.txt
- raw_data_part2_mod/aa_haber/CultureArt/CultureArt_122575.txt
- raw_data_part2_mod/aa_haber/CultureArt/CultureArt_122697.txt
- raw_data_part2_mod/aa_haber/CultureArt/CultureArt_122767.txt
- raw_data_part2_mod/aa_haber/CultureArt/CultureArt_123122.txt
- raw_data_part2_mod/aa_haber/CultureArt/CultureArt_123138.txt
- raw_data_part2_mod/aa_haber/CultureArt/CultureArt_123352.txt
- raw_data_part2_mod/aa_haber/CultureArt/CultureArt_123377.txt
- raw_data_part2_mod/aa_haber/CultureArt/CultureArt_123378.txt
- raw_data_part2_mod/aa_haber/CultureArt/CultureArt_123572.txt
- raw_data_part2_mod/aa_haber/CultureArt/CultureArt_123679.txt
- raw_data_part2_mod/aa_haber/CultureArt/CultureArt_123723.txt
- raw_data_part2_mod/aa_haber/CultureArt/CultureArt_123724.txt
- raw_data_part2_mod/aa_haber/CultureArt/CultureArt_123738.txt
- raw_data_part2_mod/aa_haber/CultureArt/CultureArt_123753.txt
- raw_data_part2_mod/aa_haber/CultureArt/CultureArt_123756.txt
- raw_data_part2_mod/aa_haber/CultureArt/CultureArt_124284.txt
- raw_data_part2_mod/aa_haber/CultureArt/CultureArt_124290.txt
- raw_data_part2_mod/aa_haber/CultureArt/CultureArt_124341.txt
- raw_data_part2_mod/aa_haber/CultureArt/CultureArt_124793.txt
- raw_data_part2_mod/aa_haber/CultureArt/CultureArt_124900.txt
- raw_data_part2_mod/aa_haber/CultureArt/CultureArt_124960.txt
- raw_data_part2_mod/aa_haber/CultureArt/CultureArt_125149.txt
- raw_data_part2_mod/aa_haber/CultureArt/CultureArt_125280.txt
- raw_data_part2_mod/aa_haber/CultureArt/CultureArt_125369.txt
- raw_data_part2_mod/aa_haber/CultureArt/CultureArt_125539.txt
- raw_data_part2_mod/aa_haber/CultureArt/CultureArt_125641.txt
- raw_data_part2_mod/aa_haber/CultureArt/CultureArt_125654.txt
- raw_data_part2_mod/aa_haber/CultureArt/CultureArt_125775.txt
- raw_data_part2_mod/aa_haber/CultureArt/CultureArt_125827.txt
- raw_data_part2_mod/aa_haber/CultureArt/CultureArt_125838.txt
- raw_data_part2_mod/aa_haber/CultureArt/CultureArt_125881.txt
- raw_data_part2_mod/aa_haber/CultureArt/CultureArt_125993.txt
- raw_data_part2_mod/aa_haber/CultureArt/CultureArt_126240.txt
- raw_data_part2_mod/aa_haber/CultureArt/CultureArt_126384.txt
- raw_data_part2_mod/aa_haber/CultureArt/CultureArt_126390.txt
- raw_data_part2_mod/aa_haber/CultureArt/CultureArt_126478.txt
- raw_data_part2_mod/aa_haber/CultureArt/CultureArt_126539.txt
- raw_data_part2_mod/aa_haber/CultureArt/CultureArt_126564.txt
- raw_data_part2_mod/aa_haber/CultureArt/CultureArt_126577.txt
- raw_data_part2_mod/aa_haber/CultureArt/CultureArt_127064.txt
- raw_data_part2_mod/aa_haber/CultureArt/CultureArt_127109.txt
- raw_data_part2_mod/aa_haber/CultureArt/CultureArt_127110.txt
- raw_data_part2_mod/aa_haber/CultureArt/CultureArt_12742.txt
- raw_data_part2_mod/aa_haber/CultureArt/CultureArt_127452.txt
- raw_data_part2_mod/aa_haber/CultureArt/CultureArt_12748.txt
- raw_data_part2_mod/aa_haber/CultureArt/CultureArt_127837.txt
- raw_data_part2_mod/aa_haber/CultureArt/CultureArt_128210.txt
- raw_data_part2_mod/aa_haber/CultureArt/CultureArt_128322.txt
- raw_data_part2_mod/aa_haber/CultureArt/CultureArt_128408.txt
- raw_data_part2_mod/aa_haber/CultureArt/CultureArt_128441.txt
- raw_data_part2_mod/aa_haber/CultureArt/CultureArt_128456.txt
- raw_data_part2_mod/aa_haber/CultureArt/CultureArt_128567.txt
- raw_data_part2_mod/aa_haber/CultureArt/CultureArt_128674.txt
- raw_data_part2_mod/aa_haber/CultureArt/CultureArt_128712.txt
- raw_data_part2_mod/aa_haber/CultureArt/CultureArt_128740.txt
- raw_data_part2_mod/aa_haber/CultureArt/CultureArt_128828.txt
- raw_data_part2_mod/aa_haber/CultureArt/CultureArt_128961.txt
- raw_data_part2_mod/aa_haber/CultureArt/CultureArt_128993.txt
- raw_data_part2_mod/aa_haber/CultureArt/CultureArt_129004.txt
- raw_data_part2_mod/aa_haber/CultureArt/CultureArt_12924.txt
- raw_data_part2_mod/aa_haber/CultureArt/CultureArt_129358.txt
- raw_data_part2_mod/aa_haber/CultureArt/CultureArt_129409.txt
- raw_data_part2_mod/aa_haber/CultureArt/CultureArt_129444.txt
- raw_data_part2_mod/aa_haber/CultureArt/CultureArt_129503.txt
- raw_data_part2_mod/aa_haber/CultureArt/CultureArt_129506.txt
- raw_data_part2_mod/aa_haber/CultureArt/CultureArt_129524.txt
- raw_data_part2_mod/aa_haber/CultureArt/CultureArt_129961.txt
- raw_data_part2_mod/aa_haber/CultureArt/CultureArt_130074.txt
- raw_data_part2_mod/aa_haber/CultureArt/CultureArt_130086.txt
- raw_data_part2_mod/aa_haber/CultureArt/CultureArt_130177.txt
- raw_data_part2_mod/aa_haber/CultureArt/CultureArt_130260.txt
- raw_data_part2_mod/aa_haber/CultureArt/CultureArt_130273.txt
- raw_data_part2_mod/aa_haber/CultureArt/CultureArt_130312.txt
- raw_data_part2_mod/aa_haber/CultureArt/CultureArt_130412.txt
- raw_data_part2_mod/aa_haber/CultureArt/CultureArt_131288.txt
- raw_data_part2_mod/aa_haber/CultureArt/CultureArt_131306.txt
- raw_data_part2_mod/aa_haber/CultureArt/CultureArt_13131.txt
- raw_data_part2_mod/aa_haber/CultureArt/CultureArt_131323.txt
- raw_data_part2_mod/aa_haber/CultureArt/CultureArt_131434.txt
- raw_data_part2_mod/aa_haber/CultureArt/CultureArt_131475.txt
- raw_data_part2_mod/aa_haber/CultureArt/CultureArt_131521.txt
- raw_data_part2_mod/aa_haber/CultureArt/CultureArt_131596.txt
- raw_data_part2_mod/aa_haber/CultureArt/CultureArt_131597.txt
- raw_data_part2_mod/aa_haber/CultureArt/CultureArt_131601.txt
- raw_data_part2_mod/aa_haber/CultureArt/CultureArt_131717.txt
- raw_data_part2_mod/aa_haber/CultureArt/CultureArt_131732.txt
- raw_data_part2_mod/aa_haber/CultureArt/CultureArt_131779.txt
- raw_data_part2_mod/aa_haber/CultureArt/CultureArt_132134.txt
- raw_data_part2_mod/aa_haber/CultureArt/CultureArt_132340.txt
- raw_data_part2_mod/aa_haber/CultureArt/CultureArt_132582.txt
- raw_data_part2_mod/aa_haber/CultureArt/CultureArt_13277.txt
- raw_data_part2_mod/aa_haber/CultureArt/CultureArt_133193.txt
- raw_data_part2_mod/aa_haber/CultureArt/CultureArt_13326.txt
- raw_data_part2_mod/aa_haber/CultureArt/CultureArt_133333.txt
- raw_data_part2_mod/aa_haber/CultureArt/CultureArt_133389.txt
- raw_data_part2_mod/aa_haber/CultureArt/CultureArt_133401.txt
- raw_data_part2_mod/aa_haber/CultureArt/CultureArt_133705.txt
- raw_data_part2_mod/aa_haber/CultureArt/CultureArt_133723.txt
- raw_data_part2_mod/aa_haber/CultureArt/CultureArt_133839.txt
- raw_data_part2_mod/aa_haber/CultureArt/CultureArt_134090.txt
- raw_data_part2_mod/aa_haber/CultureArt/CultureArt_134100.txt
- raw_data_part2_mod/aa_haber/CultureArt/CultureArt_134221.txt
- raw_data_part2_mod/aa_haber/CultureArt/CultureArt_134301.txt
- raw_data_part2_mod/aa_haber/CultureArt/CultureArt_134323.txt
- raw_data_part2_mod/aa_haber/CultureArt/CultureArt_134370.txt
- raw_data_part2_mod/aa_haber/CultureArt/CultureArt_134941.txt
- raw_data_part2_mod/aa_haber/CultureArt/CultureArt_135078.txt
- raw_data_part2_mod/aa_haber/CultureArt/CultureArt_135128.txt
- raw_data_part2_mod/aa_haber/CultureArt/CultureArt_135182.txt
- raw_data_part2_mod/aa_haber/CultureArt/CultureArt_135273.txt
- raw_data_part2_mod/aa_haber/CultureArt/CultureArt_135379.txt
- raw_data_part2_mod/aa_haber/CultureArt/CultureArt_135615.txt
- raw_data_part2_mod/aa_haber/CultureArt/CultureArt_135697.txt
- raw_data_part2_mod/aa_haber/CultureArt/CultureArt_135773.txt
- raw_data_part2_mod/aa_haber/CultureArt/CultureArt_13579.txt
- raw_data_part2_mod/aa_haber/CultureArt/CultureArt_135969.txt
- raw_data_part2_mod/aa_haber/CultureArt/CultureArt_136057.txt
- raw_data_part2_mod/aa_haber/CultureArt/CultureArt_136116.txt
- raw_data_part2_mod/aa_haber/CultureArt/CultureArt_136125.txt
- raw_data_part2_mod/aa_haber/CultureArt/CultureArt_136208.txt
- raw_data_part2_mod/aa_haber/CultureArt/CultureArt_136238.txt
- raw_data_part2_mod/aa_haber/CultureArt/CultureArt_136345.txt
- raw_data_part2_mod/aa_haber/CultureArt/CultureArt_136354.txt
- raw_data_part2_mod/aa_haber/CultureArt/CultureArt_136474.txt
- raw_data_part2_mod/aa_haber/CultureArt/CultureArt_136611.txt
- raw_data_part2_mod/aa_haber/CultureArt/CultureArt_136849.txt
- raw_data_part2_mod/aa_haber/CultureArt/CultureArt_13693.txt
- raw_data_part2_mod/aa_haber/CultureArt/CultureArt_137027.txt
- raw_data_part2_mod/aa_haber/CultureArt/CultureArt_137056.txt
- raw_data_part2_mod/aa_haber/CultureArt/CultureArt_137061.txt
- raw_data_part2_mod/aa_haber/CultureArt/CultureArt_13712.txt
- raw_data_part2_mod/aa_haber/CultureArt/CultureArt_137182.txt
- raw_data_part2_mod/aa_haber/CultureArt/CultureArt_137262.txt
- raw_data_part2_mod/aa_haber/CultureArt/CultureArt_137365.txt
- raw_data_part2_mod/aa_haber/CultureArt/CultureArt_137450.txt
- raw_data_part2_mod/aa_haber/CultureArt/CultureArt_137453.txt
[truncated: 9,700 more entries]
