# Supplementary material for: Migrating birds optimization-based feature selection for text classification
Source: PeerJ Comput Sci. 2024 Aug 30;10:e2263. doi: 10.7717/peerj-cs.2263 (PMC11639163; doi:10.7717/peerj-cs.2263)
Supplement: Supplemental Information 3 [file peerj-cs-10-2263-s003.zip › raw_data_part2_mod/aa_haber/CultureArt/CultureArt_100077.txt]

Prof. Dr.<FIRSTNAME><FIRSTNAME><LASTNAME><LASTNAME><LASTNAME> , " Tek bir medeniyet " bulunduğunu , bunun da " ortak insan medeniyeti " olduğunu kaydederek , "<FIRSTNAME><LITECOINADDRESS> . 
<FIRSTNAME><FIRSTNAME><FIRSTNAME><LASTNAME><LASTNAME><LITECOINADDRESS><BITCOINADDRESS><LITECOINADDRESS> " dedi . 
