# Supplementary material for: Migrating birds optimization-based feature selection for text classification
Source: PeerJ Comput Sci. 2024 Aug 30;10:e2263. doi: 10.7717/peerj-cs.2263 (PMC11639163; doi:10.7717/peerj-cs.2263)
Supplement: Supplemental Information 3 [file peerj-cs-10-2263-s003.zip › raw_data_part2_mod/aa_haber/CultureArt/CultureArt_103223.txt]

<FIRSTNAME>T<FIRSTNAME><FIRSTNAME><FULLNAME><LITECOINADDRESS><FULLNAME><LASTNAME> , " Türk<LITECOINADDRESS> , bu<LITECOINADDRESS> "<FIRSTNAME><FIRSTNAME><FIRSTNAME> . 
<FIRSTNAME><FIRSTNAME><FULLNAME><LITECOINADDRESS><BITCOINADDRESS><LITECOINADDRESS><BITCOINADDRESS><LITECOINADDRESS> "<BITCOINADDRESS>eni<FULLNAME><BITCOINADDRESS><LITECOINADDRESS><FULLNAME><BITCOINADDRESS><LITECOINADDRESS><BITCOINADDRESS> : 
Turgut Özal "<FIRSTNAME><FIRSTNAME><FIRSTNAME><FULLNAME><LASTNAME><LASTNAME> ve " T<BITCOINADDRESS> Ö<BITCOINADDRESS> Ö<LITECOINADDRESS>i "<FIRSTNAME><FIRSTNAME><FIRSTNAME><FIRSTNAME><FULLNAME><LITECOINADDRESS> . 
