# Supplementary material for: Migrating birds optimization-based feature selection for text classification
Source: PeerJ Comput Sci. 2024 Aug 30;10:e2263. doi: 10.7717/peerj-cs.2263 (PMC11639163; doi:10.7717/peerj-cs.2263)
Supplement: Supplemental Information 3 [file peerj-cs-10-2263-s003.zip › raw_data_part2_mod/aa_haber/CultureArt/CultureArt_10433.txt]

Sinema ve<LITECOINADDRESS><FULLNAME><LITECOINADDRESS><FULLNAME><LITECOINADDRESS><BITCOINADDRESS><LITECOINADDRESS> at<CURRENCYNAME><LITECOINADDRESS><CURRENCY><LITECOINADDRESS><CURRENCY><LITECOINADDRESS><CURRENCY> . 
<FIRSTNAME><FIRSTNAME> ,<FIRSTNAME><FIRSTNAME><FIRSTNAME> at sahibinin , hay<LITECOINADDRESS> ,<BITCOINADDRESS><LITECOINADDRESS> . 
<FULLNAME><FULLNAME><FULLNAME> at sa<CITY><CITY>i , Uşak'ın T<LITECOINADDRESS>'<LITECOINADDRESS> " At Bankası "<LITECOINADDRESS> . 
