# Supplementary material for: Migrating birds optimization-based feature selection for text classification
Source: PeerJ Comput Sci. 2024 Aug 30;10:e2263. doi: 10.7717/peerj-cs.2263 (PMC11639163; doi:10.7717/peerj-cs.2263)
Supplement: Supplemental Information 3 [file peerj-cs-10-2263-s003.zip › raw_data_part2_mod/aa_haber/CultureArt/CultureArt_10459.txt]

<LITECOINADDRESS> ,<FULLNAME><FULLNAME><LITECOINADDRESS><BITCOINADDRESS> . 
<LITECOINADDRESS> ,<FULLNAME><FULLNAME><FULLNAME><LITECOINADDRESS><BITCOINADDRESS> ,<BITCOINADDRESS><BITCOINADDRESS><STREETADDRESS><BITCOINADDRESS><BITCOINADDRESS> "<BITCOINADDRESS><FIRSTNAME><MIDDLENAME><LASTNAME> . 
Türkiye Metal Sanayicileri Sendikası ( MESS ) ,<FULLNAME><FULLNAME><FULLNAME><FULLNAME> "<FIRSTNAME><FIRSTNAME><FIRSTNAME><FIRSTNAME><FULLNAME><MIDDLENAME><FULLNAME> : 
Hamdım ,<CITY> ,<CITY><CITY> "<FIRSTNAME><FIRSTNAME><FIRSTNAME><LASTNAME><LASTNAME><LASTNAME><LASTNAME> . 
