# Supplementary material for: Migrating birds optimization-based feature selection for text classification
Source: PeerJ Comput Sci. 2024 Aug 30;10:e2263. doi: 10.7717/peerj-cs.2263 (PMC11639163; doi:10.7717/peerj-cs.2263)
Supplement: Supplemental Information 3 [file peerj-cs-10-2263-s003.zip › raw_data_part2_mod/aa_haber/CultureArt/CultureArt_104877.txt]

<FULLNAME><BITCOINADDRESS>emi , Anadolu'nun<LITECOINADDRESS><BITCOINADDRESS> . 
<FIRSTNAME><FIRSTNAME><FULLNAME><MIDDLENAME><FULLNAME><MIDDLENAME><FULLNAME> , Ay<CITY>ı<CITY> ,<CITY><CITY><CITY> ,<CITY><CITY> ,<CITY><CITY> ,<CITY><CITY> , İstanbul ve<LITECOINADDRESS> ,<FIRSTNAME><FIRSTNAME><FULLNAME> 0 E<NUMBER><LITECOINADDRESS><FULLNAME><LITECOINADDRESS><FULLNAME><LITECOINADDRESS><BITCOINADDRESS><LITECOINADDRESS> . 
