# Supplementary material for: Migrating birds optimization-based feature selection for text classification
Source: PeerJ Comput Sci. 2024 Aug 30;10:e2263. doi: 10.7717/peerj-cs.2263 (PMC11639163; doi:10.7717/peerj-cs.2263)
Supplement: Supplemental Information 3 [file peerj-cs-10-2263-s003.zip › raw_data_part2_mod/aa_haber/CultureArt/CultureArt_105074.txt]

<LITECOINADDRESS> ,<FIRSTNAME><FIRSTNAME><CITY> " Nah<FIRSTNAME> Ari<FIRSTNAME> "<FIRSTNAME><FIRSTNAME><LASTNAME><LASTNAME><LASTNAME> . 
People dergisinin internet sites<FIRSTNAME><FIRSTNAME><FULLNAME> ,<LITECOINADDRESS><LITECOINADDRESS><BITCOINADDRESS> ,<FIRSTNAME>ı<CITY> "<BITCOINADDRESS> "<LITECOINADDRESS><BITCOINADDRESS><LITECOINADDRESS> . 
" Nahla "<LITECOINADDRESS>in<LITECOINADDRESS><BITCOINADDRESS><LITECOINADDRESS> "<LITECOINADDRESS><BITCOINADDRESS><LASTNAME><LASTNAME><LITECOINADDRESS> . 
