# Supplementary material for: Migrating birds optimization-based feature selection for text classification
Source: PeerJ Comput Sci. 2024 Aug 30;10:e2263. doi: 10.7717/peerj-cs.2263 (PMC11639163; doi:10.7717/peerj-cs.2263)
Supplement: Supplemental Information 3 [file peerj-cs-10-2263-s003.zip › raw_data_part2_mod/aa_haber/CultureArt/CultureArt_108670.txt]

<FIRSTNAME><FIRSTNAME><LASTNAME><LASTNAME> , ölümünün<BITCOINADDRESS> . 
İstanbul<BITCOINADDRESS> , "<FIRSTNAME><FIRSTNAME> ,<CURRENCYNAME><CURRENCYNAME><LITECOINADDRESS><CURRENCYNAME><LITECOINADDRESS> ,<CURRENCYNAME>ü<CURRENCYNAME> ,<FIRSTNAME><FIRSTNAME>im<LASTNAME><LASTNAME>ur<LASTNAME> . 
<FIRSTNAME><FIRSTNAME><FULLNAME><LITECOINADDRESS><BITCOINADDRESS><LITECOINADDRESS><BITCOINADDRESS><LITECOINADDRESS><BITCOINADDRESS> "<FIRSTNAME><FIRSTNAME><LASTNAME><LASTNAME><LASTNAME> . 
