# Supplementary material for: Migrating birds optimization-based feature selection for text classification
Source: PeerJ Comput Sci. 2024 Aug 30;10:e2263. doi: 10.7717/peerj-cs.2263 (PMC11639163; doi:10.7717/peerj-cs.2263)
Supplement: Supplemental Information 3 [file peerj-cs-10-2263-s003.zip › raw_data_part2_mod/aa_haber/CultureArt/CultureArt_110626.txt]

Bu yıl 0<FULLNAME><FULLNAME><USERAGENT><FULLNAME><USERAGENT><FULLNAME><USERAGENT><FULLNAME><USERAGENT><BITCOINADDRESS><USERAGENT><BITCOINADDRESS><USERAGENT><LITECOINADDRESS><USERAGENT> . 
<FIRSTNAME><FIRSTNAME><FIRSTNAME><FULLNAME><LITECOINADDRESS><BITCOINADDRESS><LITECOINADDRESS><FULLNAME> , En<LITECOINADDRESS> ,<BUILDINGNUMBER><STREETADDRESS> ,<STATE><CITY><CITY><CITY> , En<FULLNAME><LITECOINADDRESS><FULLNAME><LITECOINADDRESS><FULLNAME><LITECOINADDRESS><FULLNAME><LITECOINADDRESS><FULLNAME> ,<FIRSTNAME><FULLNAME><FIRSTNAME><FULLNAME> ,<FULLNAME><FULLNAME> . 
