# Supplementary material for: Migrating birds optimization-based feature selection for text classification
Source: PeerJ Comput Sci. 2024 Aug 30;10:e2263. doi: 10.7717/peerj-cs.2263 (PMC11639163; doi:10.7717/peerj-cs.2263)
Supplement: Supplemental Information 3 [file peerj-cs-10-2263-s003.zip › raw_data_part2_mod/aa_haber/CultureArt/CultureArt_111045.txt]

<FIRSTNAME><MIDDLENAME><MIDDLENAME><FIRSTNAME><MIDDLENAME><MIDDLENAME><LASTNAME><LASTNAME>iu , " İstanbul Resitalleri " kapsamında 0 Nisan'da<BITCOINADDRESS> ve<BITCOINADDRESS> . 
<FIRSTNAME><FIRSTNAME><FULLNAME> , Gheorghiu<FULLNAME><LITECOINADDRESS><FULLNAME> , Beethoven , Mozart ve Mussorgsky'nin eserlerinden<LITECOINADDRESS><FULLNAME>an<FULLNAME> program<LASTNAME><LASTNAME>ak . 
