# Supplementary material for: Migrating birds optimization-based feature selection for text classification
Source: PeerJ Comput Sci. 2024 Aug 30;10:e2263. doi: 10.7717/peerj-cs.2263 (PMC11639163; doi:10.7717/peerj-cs.2263)
Supplement: Supplemental Information 3 [file peerj-cs-10-2263-s003.zip › raw_data_part2_mod/aa_haber/CultureArt/CultureArt_113872.txt]

<PASSWORD><LASTNAME> , yapımcı ve senarist George Lucas ,<FULLNAME> " Indiana Jones and the Kingdom of the Crystal Skull "<FULLNAME><FULLNAME> " bu yalnızca bir film " yorumunda bulundu . 
