# Supplementary material for: Migrating birds optimization-based feature selection for text classification
Source: PeerJ Comput Sci. 2024 Aug 30;10:e2263. doi: 10.7717/peerj-cs.2263 (PMC11639163; doi:10.7717/peerj-cs.2263)
Supplement: Supplemental Information 3 [file peerj-cs-10-2263-s003.zip › raw_data_part2_mod/aa_haber/CultureArt/CultureArt_113897.txt]

<LITECOINADDRESS> "<BITCOINADDRESS> " ,<FIRSTNAME><FIRSTNAME><SUFFIX><SUFFIX>. Dr.<FIRSTNAME><FIRSTNAME><FIRSTNAME><MIDDLENAME><MIDDLENAME><LASTNAME><LASTNAME><LASTNAME> . 
<FIRSTNAME> ,<LITECOINADDRESS><FIRSTNAME><LITECOINADDRESS> ,<LITECOINADDRESS><FIRSTNAME><LITECOINADDRESS><BITCOINADDRESS> ,<FIRSTNAME><FIRSTNAME><LITECOINADDRESS> . 
