# Supplementary material for: Migrating birds optimization-based feature selection for text classification
Source: PeerJ Comput Sci. 2024 Aug 30;10:e2263. doi: 10.7717/peerj-cs.2263 (PMC11639163; doi:10.7717/peerj-cs.2263)
Supplement: Supplemental Information 3 [file peerj-cs-10-2263-s003.zip › raw_data_part2_mod/aa_haber/CultureArt/CultureArt_114311.txt]

<LITECOINADDRESS><BITCOINADDRESS><FIRSTNAME><BITCOINADDRESS><LASTNAME><LASTNAME> . 
Moskova<LITECOINADDRESS><BITCOINADDRESS> , SV2 ,<CITY> ,<CITY><CITY> ,<CITY> , Alina<CITY>i ,<COMPANY_NAME><COMPANY_NAME><CITY><COMPANY_NAME> , Razu<CITY> ,<CITY><CITY><CITY> , İzetta ve Evelyn'in 2008-2009<COMPANY_NAME><COMPANY_NAME><COMPANY_NAME> . 
