# Supplementary material for: Migrating birds optimization-based feature selection for text classification
Source: PeerJ Comput Sci. 2024 Aug 30;10:e2263. doi: 10.7717/peerj-cs.2263 (PMC11639163; doi:10.7717/peerj-cs.2263)
Supplement: Supplemental Information 3 [file peerj-cs-10-2263-s003.zip › raw_data_part2_mod/aa_haber/CultureArt/CultureArt_115688.txt]

<FIRSTNAME><FIRSTNAME><LASTNAME><LASTNAME><LASTNAME><LASTNAME> ,<BITCOINADDRESS> . 
<FIRSTNAME><FIRSTNAME><FIRSTNAME><FULLNAME> " Siz Ne Dersiniz " ve " Masal Bahçesi " ,<FIRSTNAME><FIRSTNAME><FULLNAME> " Altın Kız " ve " Kurşun Asker'in Utancı " ,<FIRSTNAME><FULLNAME><FIRSTNAME><FULLNAME><IPV6>e "<LITECOINADDRESS><BITCOINADDRESS><IPV6><BITCOINADDRESS><IPV6> Ne<LITECOINADDRESS>ın ? 
"<FIRSTNAME><FIRSTNAME> " S<BITCOINADDRESS>i Köpek "<BITCOINADDRESS><LITECOINADDRESS><BITCOINADDRESS><BITCOINADDRESS><LITECOINADDRESS> . 
