# Supplementary material for: Migrating birds optimization-based feature selection for text classification
Source: PeerJ Comput Sci. 2024 Aug 30;10:e2263. doi: 10.7717/peerj-cs.2263 (PMC11639163; doi:10.7717/peerj-cs.2263)
Supplement: Supplemental Information 3 [file peerj-cs-10-2263-s003.zip › raw_data_part2_mod/aa_haber/CultureArt/CultureArt_115952.txt]

Modern Dans Topluluğu ( MDT ) , " No Rush , Really "<FULLNAME><FULLNAME><LITECOINADDRESS> , 0<FIRSTNAME><FIRSTNAME><FULLNAME><LASTNAME><LASTNAME><LASTNAME><LASTNAME> . <FULLNAME><LITECOINADDRESS> , MDT , kuruluşunun<BITCOINADDRESS><LITECOINADDRESS> , " No Rush , Really "<FIRSTNAME><FIRSTNAME><FULLNAME><LITECOINADDRESS><FULLNAME><LITECOINADDRESS> ,<CITY><CITY> Opera ve<FIRSTNAME><FULLNAME><FULLNAME> ve<FULLNAME><LITECOINADDRESS><FULLNAME><LITECOINADDRESS><FULLNAME><FULLNAME><LITECOINADDRESS> . 
