# Supplementary material for: Migrating birds optimization-based feature selection for text classification
Source: PeerJ Comput Sci. 2024 Aug 30;10:e2263. doi: 10.7717/peerj-cs.2263 (PMC11639163; doi:10.7717/peerj-cs.2263)
Supplement: Supplemental Information 3 [file peerj-cs-10-2263-s003.zip › raw_data_part2_mod/aa_haber/CultureArt/CultureArt_116760.txt]

<LITECOINADDRESS>Kü<LITECOINADDRESS><FULLNAME><LITECOINADDRESS><BITCOINADDRESS><LITECOINADDRESS><BITCOINADDRESS><FULLNAME><BITCOINADDRESS> 0 Ulusal Öğrenci Filmleri Festivali ( KISSAFEST )<FIRSTNAME><FIRSTNAME><FIRSTNAME><MIDDLENAME><MIDDLENAME><LASTNAME><LASTNAME> . 
<FIRSTNAME><FIRSTNAME><FIRSTNAME> ,<FIRSTNAME>ı<FIRSTNAME> Port<FULLNAME> Film Festivali'nin<LASTNAME><FULLNAME>an ,<FULLNAME> de<FULLNAME> . 
