# Supplementary material for: Migrating birds optimization-based feature selection for text classification
Source: PeerJ Comput Sci. 2024 Aug 30;10:e2263. doi: 10.7717/peerj-cs.2263 (PMC11639163; doi:10.7717/peerj-cs.2263)
Supplement: Supplemental Information 3 [file peerj-cs-10-2263-s003.zip › raw_data_part2_mod/aa_haber/CultureArt/CultureArt_117278.txt]

H<STATE><STATE> ? <FIRSTNAME><FIRSTNAME><FULLNAME><LITECOINADDRESS><BITCOINADDRESS><LITECOINADDRESS><BITCOINADDRESS> , internet üzerinden yay<CURRENCYNAME><LITECOINADDRESS> . 
<FIRSTNAME><FIRSTNAME><FIRSTNAME><FULLNAME><LITECOINADDRESS><BITCOINADDRESS> , partinin web sitesinde aç<CITY>ı . 
ANONYMIZED_URL<FIRSTNAME><FIRSTNAME><FIRSTNAME><FIRSTNAME><LITECOINADDRESS> ,<LITECOINADDRESS><BITCOINADDRESS> ? <FIRSTNAME><FIRSTNAME><LITECOINADDRESS> . 
Filmde , İslam ? <FIRSTNAME><LITECOINADDRESS> . 
