# Supplementary material for: Migrating birds optimization-based feature selection for text classification
Source: PeerJ Comput Sci. 2024 Aug 30;10:e2263. doi: 10.7717/peerj-cs.2263 (PMC11639163; doi:10.7717/peerj-cs.2263)
Supplement: Supplemental Information 3 [file peerj-cs-10-2263-s003.zip › raw_data_part2_mod/aa_haber/CultureArt/CultureArt_117358.txt]

<FIRSTNAME><FIRSTNAME><FULLNAME> , " Bilen Gözüyle İstanbul "<CITY>ş<CITY> , İstanbul'u<CITY> . 
<FIRSTNAME><FULLNAME><LASTNAME><FULLNAME><LASTNAME> , İstanbul ziyaretinin<LITECOINADDRESS> , turistlerin<FULLNAME><FULLNAME><LITECOINADDRESS> , ancak İstanbul'u<LITECOINADDRESS><FULLNAME> . 
