# Supplementary material for: Migrating birds optimization-based feature selection for text classification
Source: PeerJ Comput Sci. 2024 Aug 30;10:e2263. doi: 10.7717/peerj-cs.2263 (PMC11639163; doi:10.7717/peerj-cs.2263)
Supplement: Supplemental Information 3 [file peerj-cs-10-2263-s003.zip › raw_data_part2_mod/aa_haber/CultureArt/CultureArt_117429.txt]

A<LITECOINADDRESS><FIRSTNAME><LITECOINADDRESS><FULLNAME><LITECOINADDRESS><FULLNAME><LITECOINADDRESS><FULLNAME> , lüks<LITECOINADDRESS><FULLNAME> . 
Çiftin 0<STREETADDRESS><FIRSTNAME><FIRSTNAME><STREETADDRESS><LASTNAME><LASTNAME><LASTNAME> , 0 metre uzunluğundaki yatta , bir yüzme havuzu , bir helikopter pisti ve<LITECOINADDRESS> . 
