# Supplementary material for: Migrating birds optimization-based feature selection for text classification
Source: PeerJ Comput Sci. 2024 Aug 30;10:e2263. doi: 10.7717/peerj-cs.2263 (PMC11639163; doi:10.7717/peerj-cs.2263)
Supplement: Supplemental Information 3 [file peerj-cs-10-2263-s003.zip › raw_data_part2_mod/aa_haber/CultureArt/CultureArt_11801.txt]

Yönetmen<FULLNAME><FULLNAME> " Peri Tozu " , 0<FIRSTNAME><FIRSTNAME><STREETADDRESS><LASTNAME><LASTNAME> . 
Film Konsept'ten<FIRSTNAME><FIRSTNAME><LITECOINADDRESS><FULLNAME><LITECOINADDRESS><FULLNAME> ,<FIRSTNAME><FIRSTNAME><FIRSTNAME><FULLNAME> , İpek Değer , Meh<FULLNAME> Ali Nuro<FULLNAME>lu , Barı<CITY> , Ser<CITY> ,<CITY><CITY> , Ahmet Uz , Ay<CITY>ç<CITY> , Kaya<CITY> ,<CITY><CITY> ,<FULLNAME> . 
