# Supplementary material for: Migrating birds optimization-based feature selection for text classification
Source: PeerJ Comput Sci. 2024 Aug 30;10:e2263. doi: 10.7717/peerj-cs.2263 (PMC11639163; doi:10.7717/peerj-cs.2263)
Supplement: Supplemental Information 3 [file peerj-cs-10-2263-s003.zip › raw_data_part2_mod/aa_haber/CultureArt/CultureArt_118146.txt]

<LITECOINADDRESS>Y<LITECOINADDRESS><BITCOINADDRESS><LITECOINADDRESS><BITCOINADDRESS><LITECOINADDRESS><BITCOINADDRESS> ,<BITCOINADDRESS><LITECOINADDRESS> "<LITECOINADDRESS> ,<LITECOINADDRESS><BITCOINADDRESS><LITECOINADDRESS><BITCOINADDRESS><LITECOINADDRESS><FULLNAME><LITECOINADDRESS><BITCOINADDRESS> "<BITCOINADDRESS><FIRSTNAME><LITECOINADDRESS><CITY><LITECOINADDRESS> . 
<LITECOINADDRESS><BITCOINADDRESS> . 
Do<FIRSTNAME>. Dr.<FIRSTNAME><MIDDLENAME><LASTNAME> ,<CITY><CITY> ,<LITECOINADDRESS><LITECOINADDRESS> , "<FULLNAME><FULLNAME><LITECOINADDRESS> "<FIRSTNAME><FIRSTNAME> . 
