# Supplementary material for: Migrating birds optimization-based feature selection for text classification
Source: PeerJ Comput Sci. 2024 Aug 30;10:e2263. doi: 10.7717/peerj-cs.2263 (PMC11639163; doi:10.7717/peerj-cs.2263)
Supplement: Supplemental Information 3 [file peerj-cs-10-2263-s003.zip › raw_data_part2_mod/aa_haber/CultureArt/CultureArt_119280.txt]

<LITECOINADDRESS> , "<FIRSTNAME><FIRSTNAME><FIRSTNAME>ye<LASTNAME><LASTNAME><LASTNAME> ,<CITY><CITY> ,<CITY><CITY> ,<FIRSTNAME><FULLNAME><FULLNAME><LITECOINADDRESS><FULLNAME><LITECOINADDRESS> ,<CURRENCYNAME><CURRENCYNAME><LITECOINADDRESS><CURRENCYNAME><LITECOINADDRESS><CURRENCYNAME><LITECOINADDRESS><CURRENCYNAME><LITECOINADDRESS> " dedi . 
Belek<LITECOINADDRESS><BITCOINADDRESS><LITECOINADDRESS><BITCOINADDRESS><LITECOINADDRESS><BITCOINADDRESS><FULLNAME><BITCOINADDRESS> " 0<STREETADDRESS>lek Turizm Paneli'nde " , '<FIRSTNAME><FIRSTNAME><FIRSTNAME>de<FULLNAME> '<FIRSTNAME><FIRSTNAME>usu<FIRSTNAME><LASTNAME> . 
