# Supplementary material for: Migrating birds optimization-based feature selection for text classification
Source: PeerJ Comput Sci. 2024 Aug 30;10:e2263. doi: 10.7717/peerj-cs.2263 (PMC11639163; doi:10.7717/peerj-cs.2263)
Supplement: Supplemental Information 3 [file peerj-cs-10-2263-s003.zip › raw_data_part2_mod/aa_haber/CultureArt/CultureArt_120304.txt]

"<FIRSTNAME><FIRSTNAME>ürk Arşivi<FULLNAME>esi " kapsamında "<FIRSTNAME><BITCOINADDRESS><LASTNAME><LASTNAME>kesi " , " Atatürk ' ün Kitaplığı " ve " Atatürk ' ten Kültürel<LITECOINADDRESS>as<LITECOINADDRESS><BITCOINADDRESS> "<BITCOINADDRESS><LITECOINADDRESS> "<LITECOINADDRESS>k<LITECOINADDRESS>ı " DVD<LITECOINADDRESS> . 
<FIRSTNAME><FIRSTNAME><LITECOINADDRESS><BITCOINADDRESS><LITECOINADDRESS><BITCOINADDRESS> . 
<FIRSTNAME><FIRSTNAME><FIRSTNAME><FULLNAME> ,<FIRSTNAME><FIRSTNAME><FULLNAME><LITECOINADDRESS> . 
