# Supplementary material for: Migrating birds optimization-based feature selection for text classification
Source: PeerJ Comput Sci. 2024 Aug 30;10:e2263. doi: 10.7717/peerj-cs.2263 (PMC11639163; doi:10.7717/peerj-cs.2263)
Supplement: Supplemental Information 3 [file peerj-cs-10-2263-s003.zip › raw_data_part2_mod/aa_haber/CultureArt/CultureArt_120480.txt]

Akdeniz Üniversitesi<FIRSTNAME><FIRSTNAME><MIDDLENAME><LASTNAME><LITECOINADDRESS><USERAGENT><MIDDLENAME><LITECOINADDRESS><USERAGENT><LASTNAME> Prof. Dr.<FIRSTNAME><FIRSTNAME><LASTNAME><LASTNAME> , "<FIRSTNAME><FIRSTNAME><FIRSTNAME><FIRSTNAME><FIRSTNAME> ,<LITECOINADDRESS><FIRSTNAME><LITECOINADDRESS> . 
<FIRSTNAME><FIRSTNAME><FIRSTNAME><FIRSTNAME><FULLNAME><LASTNAME> , Ç<FULLNAME><LITECOINADDRESS> "<FIRSTNAME><FIRSTNAME> . 
