# Supplementary material for: Migrating birds optimization-based feature selection for text classification
Source: PeerJ Comput Sci. 2024 Aug 30;10:e2263. doi: 10.7717/peerj-cs.2263 (PMC11639163; doi:10.7717/peerj-cs.2263)
Supplement: Supplemental Information 3 [file peerj-cs-10-2263-s003.zip › raw_data_part2_mod/aa_haber/CultureArt/CultureArt_122697.txt]

<FIRSTNAME><FIRSTNAME><FIRSTNAME><LITECOINADDRESS> , Hollywood<LITECOINADDRESS> "<LITECOINADDRESS> . <FIRSTNAME><FIRSTNAME><FIRSTNAME><FIRSTNAME><FIRSTNAME><FIRSTNAME><LITECOINADDRESS> internet sayfası " y - net'te yer alan<USERAGENT><BITCOINADDRESS> ,<CITY><CITY><CITY> ,<ZIPCODE>'da Hollywood'u<BITCOINADDRESS>i<BITCOINADDRESS>ı<LITECOINADDRESS> , Julia Roberts ve<LITECOINADDRESS><BITCOINADDRESS><LITECOINADDRESS> ,<CITY><CITY><CITY><LITECOINADDRESS><FULLNAME><LITECOINADDRESS><FULLNAME><LITECOINADDRESS><FULLNAME><LITECOINADDRESS><BITCOINADDRESS><LITECOINADDRESS><FULLNAME> . 
