# Supplementary material for: Migrating birds optimization-based feature selection for text classification
Source: PeerJ Comput Sci. 2024 Aug 30;10:e2263. doi: 10.7717/peerj-cs.2263 (PMC11639163; doi:10.7717/peerj-cs.2263)
Supplement: Supplemental Information 3 [file peerj-cs-10-2263-s003.zip › raw_data_part2_mod/aa_haber/CultureArt/CultureArt_123378.txt]

0 Cannes Film Festivali<LASTNAME><LASTNAME><LASTNAME>i ,<FULLNAME><FULLNAME>'<FULLNAME> " İklimler " adlı filminin festivalin<LITECOINADDRESS><BITCOINADDRESS> . 
<FULLNAME><FULLNAME> , " Uzak " adlı filmi de<BITCOINADDRESS> . 
Ceylan'ın " Koza " adlı filmi de<BITCOINADDRESS> . 
Cannes Film Festivali bu<LASTNAME> , 0<CURRENCY><LASTNAME><LASTNAME><CURRENCY><LASTNAME><CURRENCY> . 
