# Supplementary material for: Migrating birds optimization-based feature selection for text classification
Source: PeerJ Comput Sci. 2024 Aug 30;10:e2263. doi: 10.7717/peerj-cs.2263 (PMC11639163; doi:10.7717/peerj-cs.2263)
Supplement: Supplemental Information 3 [file peerj-cs-10-2263-s003.zip › raw_data_part2_mod/aa_haber/CultureArt/CultureArt_123572.txt]

<LITECOINADDRESS>D<LITECOINADDRESS><BITCOINADDRESS><LITECOINADDRESS> , " Gezgin Diplomatın Gözünden "<FIRSTNAME><FIRSTNAME><LITECOINADDRESS> " Aşkın Yolu : 
<LITECOINADDRESS>ın<LITECOINADDRESS>u "<FIRSTNAME><FIRSTNAME><LITECOINADDRESS><LASTNAME><LITECOINADDRESS><LASTNAME><LITECOINADDRESS><LASTNAME> . 
