# Supplementary material for: Migrating birds optimization-based feature selection for text classification
Source: PeerJ Comput Sci. 2024 Aug 30;10:e2263. doi: 10.7717/peerj-cs.2263 (PMC11639163; doi:10.7717/peerj-cs.2263)
Supplement: Supplemental Information 3 [file peerj-cs-10-2263-s003.zip › raw_data_part2_mod/aa_haber/CultureArt/CultureArt_123753.txt]

<FIRSTNAME><FULLNAME><FULLNAME><FULLNAME> , New York'ta<FULLNAME><LITECOINADDRESS> "<BITCOINADDRESS> "<BITCOINADDRESS><LITECOINADDRESS><BITCOINADDRESS><LITECOINADDRESS> . 
New York Turizm ve<LITECOINADDRESS><BITCOINADDRESS> ,<BITCOINADDRESS><LITECOINADDRESS> , Türk ve<LITECOINADDRESS> . 
<FIRSTNAME><FIRSTNAME><FIRSTNAME><FULLNAME> ,<FULLNAME><FULLNAME><LITECOINADDRESS> ,<FULLNAME><FULLNAME><LITECOINADDRESS><FULLNAME><LITECOINADDRESS><FULLNAME><LITECOINADDRESS> . 
