# Supplementary material for: Migrating birds optimization-based feature selection for text classification
Source: PeerJ Comput Sci. 2024 Aug 30;10:e2263. doi: 10.7717/peerj-cs.2263 (PMC11639163; doi:10.7717/peerj-cs.2263)
Supplement: Supplemental Information 3 [file peerj-cs-10-2263-s003.zip › raw_data_part2_mod/aa_haber/CultureArt/CultureArt_125654.txt]

<FIRSTNAME>Ant<FIRSTNAME><FIRSTNAME><FULLNAME> , Türkiye'nin ilk "<BITCOINADDRESS><LITECOINADDRESS><BITCOINADDRESS>ac<LITECOINADDRESS> . 
0 Haziran-30 Eylül 0<LITECOINADDRESS><BITCOINADDRESS> , "<FIRSTNAME><FIRSTNAME><FIRSTNAME><FIRSTNAME><FULLNAME><LASTNAME><LASTNAME> "<LASTNAME><LASTNAME><LASTNAME> . 
