# Supplementary material for: Migrating birds optimization-based feature selection for text classification
Source: PeerJ Comput Sci. 2024 Aug 30;10:e2263. doi: 10.7717/peerj-cs.2263 (PMC11639163; doi:10.7717/peerj-cs.2263)
Supplement: Supplemental Information 3 [file peerj-cs-10-2263-s003.zip › raw_data_part2_mod/aa_haber/CultureArt/CultureArt_125827.txt]

Nev<FIRSTNAME><FULLNAME><FULLNAME><LITECOINADDRESS><BITCOINADDRESS><LITECOINADDRESS><BITCOINADDRESS> ,<LITECOINADDRESS>ğun<FULLNAME> . 
<FIRSTNAME><FIRSTNAME><FIRSTNAME><FIRSTNAME><FIRSTNAME><FIRSTNAME><LITECOINADDRESS><FULLNAME><LITECOINADDRESS><FULLNAME> , akrobasi ve<FULLNAME><FULLNAME> , ig<CITY> ,<CITY><CITY><CITY> ve<FIRSTNAME><FULLNAME><CITY><FULLNAME> ,<CITY><CITY><CITY> ,<FULLNAME><FULLNAME><FULLNAME><FULLNAME><FULLNAME> ,<FULLNAME><FULLNAME><FULLNAME><FULLNAME> . 
